# Supplementary material for: Functional Analysis of MS-Based Proteomics Data: From Protein Groups to Networks
Source: Mol Cell Proteomics. 2024 Oct 31;23(12):100871. doi: 10.1016/j.mcpro.2024.100871 (PMC11667155; doi:10.1016/j.mcpro.2024.100871)
Supplement: Supplemental Table S1 [file mmc1.xlsx]

## Sheet: Sheet1
Locard-Paulet, Doncheva et al., 2023 / Supplementary Table S1: Description of the data sets used for the study.
Data set description														information regarding sequence database (from the paper)	Output of accession mapping to STRING gene IDs
First anthor name	year of publication	description of the study	type of experiment	species	original paper	PXD from PRIDE	acquisition mode	labeling (if applicable)	instrument	peptide fractionation (if applicable)	data analysis (software and version when available)	comments	taxid		unique UniProt accessions	missing Uniparc sequences	mapped to STRING (90% identity)	not mapped to STRING
Martinez-Val	2021	subcellular proteome and phosphoproteome of HeLa cells	proteomics	homo sapiens	https://doi.org/10.1038/s41467-021-27398-y	PXD023690	DIA		Orbitrap Exploris 480 MS (ThermoFisher Scientific) with field asymmetric waveform ion mobility spectrometry (FAIMS)	6 sub-cellular fractions	library-free analysis in Spectronaut v14		9606	"human database (Uniprot reference proteome 2019 release, 21074 entries) supplemented with a database of common contaminants."	7451	5	7346	100
Mund	2022	deep-visual proteomic (combines imaging with MS-based proteomics) applied to the analysis of Paraffin-embedded salivary gland acinic cell carcinoma samples to identify differences between normal-appearing acinar and malignant cells	deep-visual proteomics	homo sapiens	https://doi.org/10.1038/s41587-022-01302-5	PXD023904	ddaPASEF		timsTOF Pro (Bruker Daltonik)		MaxQuant v1.6.7.0		9606	"We used the UniProt database (2019 release, UP000005640_9606, https://www.uniprot.org) for all mass spectrometric raw file searches."	6091	1	5594	496
Martinez-Val	2021	time-resolved proteome and phosphoproteome of mouse embryonic stem cells treated with kinase inhibitors against Mek1/ 2 and Gsk3 (2i), and Cdk8/19 (Cdk8/19i)	proteomics	mus musculus	https://doi.org/10.1038/s41467-021-22181-5	PXD018694	DDA	isobaric tags for relative and absolute quantitation (iTRAQ)	Q-q-TOF Impact (Bruker Daltonik)	fractionated with high-pH reversed phase chromatography	MaxQuant v1.5.3.30	The protein groups reported in these data are not the majority protein IDs but the Protein IDs from MaxQuant	10090	"Mus musculus database (UniProtKB/Swiss-Prot, 43,539 sequences)"	10215	0	9642	573
Garcia-Puig	2019	proteomics analysis of extracellular matrix remodeling during zebrafish heart regeneration	proteomics	danio rerio	https://doi.org/10.1074/mcp.RA118.001193	PXD010092	DDA		Q Exactive HF (ThermoFisher Scientific)		MaxQuant v1.6.2.6a		7955	"Danio rerio proteins in the SwissProt 20160108 database (43,095 sequences)"	572	36	501	35
Martinez-Val	2021	subcellular proteome and phosphoproteome of HeLa cells	phosphoproteomics	homo sapiens	https://doi.org/10.1038/s41467-021-27398-y	PXD023690	DIA		Orbitrap Exploris 480 MS (ThermoFisher Scientific) with field asymmetric waveform ion mobility spectrometry (FAIMS)	6 sub-cellular fractions	library-free analysis in Spectronaut v14		9606	"human database (Uniprot reference proteome 2019 release, 21074 entries) supplemented with a database of common contaminants."	3427	0	3401	26
Martinez-Val	2021	time-resolved proteome and phosphoproteome of mouse embryonic stem cells treated with kinase inhibitors against Mek1/ 2 and Gsk3 (2i), and Cdk8/19 (Cdk8/19i)	phosphoproteomics	mus musculus	https://doi.org/10.1038/s41467-021-22181-5	PXD018694	DDA	tandem-mass tags (TMT)	Q-Exactive HF-X (ThermoFisher Scientific)	fractionated with high-pH reversed phase chromatography	MaxQuant v 1.6.0.16		10090	"Mus musculus database (UniProtKB/Swiss-Prot, 43,539 sequences)"	5997	0	5736	261
Guo	2022	comparative analysis of human oocyte maturation using single-cell proteomics	single-cell proteomics	homo sapiens	https://doi.org/10.1016/j.mcpro.2022.100267	PXD023366	DDA		Q-Exactive HF-X (ThermoFisher Scientific)		MaxQuant v 1.2.2.5		9606	"UniProtKB human database (downloaded on July 18, 2018; 76,117 protein sequences) and commonly observed contaminants"	9912	1	8990	921
Zhang	2022	single-cell proteomic analysis of Xenopus laevis embryos	single-cell proteomics	xenopus laevis	https://doi.org/10.1021/acs.analchem.1c04987		DDA		Orbitrap Fusion Lumos (ThermoFisher Scientific)		MaxQuant v1.6.1.0		8355	"The Xenopus laevis database was downloaded from UniProt in March 2019 (Proteome ID: UP000186698)"	5292	0	5277	15
Locard-Paulet	2020	phosphoproteome time course of mouse primary cells upon T-cell receptor (TCR) activation	phosphoproteomics	mus musculus	https://doi.org/10.15252/msb.20209524	PXD014225	DDA		Q-Exactive Plus (ThermoFisher Scientific)		MaxQuant v1.5.2.8		10090	"mouse entries of the SwissProt protein database (UniProtKB/Swiss‐Prot Knowledgebase release2015_05, Mouse taxonomy, 16,699 entries), the Biognosys iRT peptides, and a list of potential contaminant sequences provided in MaxQuant 1.5.2.8."	2181	0	2168	13
Kriel	2020	Analysis of nucleic-acid associated proteins in formaldehyde-treated cell lysates using an anti-RNAP β-subunit antibody	pull down of nucleic acid-associated proteins	mycobacterium smegmatis	https://doi.org/10.1186/s12860-020-00261-6	PXD016241	DDA		Orbitrap Fusion (ThermoFisher Scientific)		MaxQuant v1.5.0.25	Mycolicibacterium smegmatis MC2 155 from STRING	246196	"M. smegmatis mc2 155 database (UP000000757) containing 8794 predicted protein entries obtained from UniProt, October 2014"	2496	0	2451	45
Sarver	2017	proteomic analysis of mouse tendons	proteomics	mus musculus	https://doi.org/10.1002/jor.23516	PXD004612 - downloaded from the reanalysis of the Expression Atlas (https://doi.org/10.1093/nar/gkab1030)	DDA		Q-Exactive (ThermoFisher Scientific)		MaxQuant v1.6.3.4 (re-analysis pipeline, see next field)	downloaded from the ftp download http://ftp.ebi.ac.uk/pub/databases/microarray/data/atlas/experiments/ the 23/02/2023 [Integrated view and comparative analysis of baseline protein expression in mouse and rat tissues | PLOS Computational Biology](https://journals.plos.org/ploscompbiol/article?id=10.1371/journal.pcbi.1010174#sec024).	10090	"The Mus musculus UniProt Reference proteome release-2021_04 (including isoforms, 63,656 sequences) [was] used as the target sequence databases. The built-in contaminant database within MaxQuant was used."	945	0	859	86
Choi	2020	proteomic and protein turnover analysis of rat tendons	proteomics	rattus Norvegicus	https://doi.org/10.7554/eLife.55262	PXD015928 - downloaded from the reanalysis of the Expression Atlas (https://doi.org/10.1093/nar/gkab1030)	DDA		Q-Exactive (ThermoFisher Scientific)		MaxQuant v1.6.3.4 (re-analysis pipeline, see next field)	downloaded from the ftp download http://ftp.ebi.ac.uk/pub/databases/microarray/data/atlas/experiments/ the 23/02/2023 [Integrated view and comparative analysis of baseline protein expression in mouse and rat tissues | PLOS Computational Biology](https://journals.plos.org/ploscompbiol/article?id=10.1371/journal.pcbi.1010174#sec024)	10116	"The Rattus norvegicus UniProt Reference proteome release-2021_04 (including isoforms, 31,562 sequences) [was] used as the target sequence databases. The built-in contaminant database within MaxQuant was used."	469	0	444	25
Huang	2016	proteomic analysis of rat testis	proteomics	rattus Norvegicus	https://doi.org/10.1038/srep32518	PXD004364 - downloaded from the reanalysis of the Expression Atlas (https://doi.org/10.1093/nar/gkab1030)	DDA		Q Exactive ThermoFisher Scientific)		MaxQuant v1.6.3.4 (re-analysis pipeline, see next field)	downloaded from the ftp download http://ftp.ebi.ac.uk/pub/databases/microarray/data/atlas/experiments/ the 23/02/2023 [Integrated view and comparative analysis of baseline protein expression in mouse and rat tissues | PLOS Computational Biology](https://journals.plos.org/ploscompbiol/article?id=10.1371/journal.pcbi.1010174#sec024)	10116	"The Rattus norvegicus UniProt Reference proteome release-2021_04 (including isoforms, 31,562 sequences) [was] used as the target sequence databases. The built-in contaminant database within MaxQuant was used."	3900	0	3691	209
Lo	2020	proteomics analysis of "foie gras" (duck liver)	proteomics	anas cairina	https://doi.org/10.3389/fphys.2020.569329		DDA		LTQ-Orbitrap		Mascot v2.6.1		8840	"custom-made database containing Anas platyrhynchos & Cairina moschata entries from the UniProtKB database (Swiss-Prot/TrEmbl release 20190524, 35,568 entries)."	2380	0	2089	291
