# Supplementary material for: Functional Analysis of MS-Based Proteomics Data: From Protein Groups to Networks
Source: Mol Cell Proteomics. 2024 Oct 31;23(12):100871. doi: 10.1016/j.mcpro.2024.100871 (PMC11667155; doi:10.1016/j.mcpro.2024.100871)
Supplement: Supplemental Table S2 [file mmc2.xlsx]

## Sheet: Guo2022_LeadAcc
Locard-Paulet et al., 2023 / Supplementary Table S2: single gene sampling for GO term and network analysis
iteration_1	iteration_2	iteration_3	iteration_4	iteration_5	iteration_6	iteration_7	iteration_8	iteration_9	iteration_10
9606.ENSP00000378699	9606.ENSP00000378699	9606.ENSP00000378699	9606.ENSP00000378699	9606.ENSP00000378699	9606.ENSP00000378699	9606.ENSP00000378699	9606.ENSP00000378699	9606.ENSP00000378699	9606.ENSP00000378699
9606.ENSP00000477715	9606.ENSP00000477715	9606.ENSP00000477715	9606.ENSP00000454786	9606.ENSP00000477715	9606.ENSP00000477715	9606.ENSP00000454786	9606.ENSP00000454786	9606.ENSP00000454786	9606.ENSP00000454786
9606.ENSP00000273075	9606.ENSP00000273075	9606.ENSP00000273075	9606.ENSP00000273075	9606.ENSP00000273075	9606.ENSP00000273075	9606.ENSP00000273075	9606.ENSP00000273075	9606.ENSP00000273075	9606.ENSP00000273075
9606.ENSP00000302896	9606.ENSP00000302896	9606.ENSP00000302896	9606.ENSP00000302896	9606.ENSP00000302896	9606.ENSP00000302896	9606.ENSP00000302896	9606.ENSP00000302896	9606.ENSP00000302896	9606.ENSP00000302896
9606.ENSP00000479153	9606.ENSP00000479153	9606.ENSP00000479153	9606.ENSP00000479153	9606.ENSP00000479153	9606.ENSP00000479153	9606.ENSP00000479153	9606.ENSP00000479153	9606.ENSP00000479153	9606.ENSP00000479153
9606.ENSP00000223321	9606.ENSP00000223321	9606.ENSP00000223321	9606.ENSP00000223321	9606.ENSP00000223321	9606.ENSP00000223321	9606.ENSP00000223321	9606.ENSP00000223321	9606.ENSP00000223321	9606.ENSP00000223321
9606.ENSP00000365131	9606.ENSP00000365131	9606.ENSP00000365131	9606.ENSP00000365131	9606.ENSP00000365131	9606.ENSP00000365131	9606.ENSP00000365131	9606.ENSP00000365131	9606.ENSP00000365131	9606.ENSP00000365131
9606.ENSP00000269720	9606.ENSP00000269720	9606.ENSP00000269720	9606.ENSP00000269720	9606.ENSP00000269720	9606.ENSP00000269720	9606.ENSP00000269720	9606.ENSP00000269720	9606.ENSP00000269720	9606.ENSP00000269720
9606.ENSP00000456206	9606.ENSP00000456206	9606.ENSP00000456206	9606.ENSP00000456206	9606.ENSP00000456206	9606.ENSP00000456206	9606.ENSP00000456206	9606.ENSP00000456206	9606.ENSP00000456206	9606.ENSP00000456206
9606.ENSP00000436455	9606.ENSP00000436455	9606.ENSP00000436455	9606.ENSP00000436455	9606.ENSP00000436455	9606.ENSP00000436455	9606.ENSP00000436455	9606.ENSP00000436455	9606.ENSP00000436455	9606.ENSP00000436455
9606.ENSP00000434516	9606.ENSP00000434516	9606.ENSP00000434516	9606.ENSP00000434516	9606.ENSP00000434516	9606.ENSP00000434516	9606.ENSP00000434516	9606.ENSP00000434516	9606.ENSP00000434516	9606.ENSP00000434516
9606.ENSP00000346103	9606.ENSP00000346103	9606.ENSP00000346103	9606.ENSP00000346103	9606.ENSP00000346103	9606.ENSP00000346103	9606.ENSP00000346103	9606.ENSP00000346103	9606.ENSP00000346103	9606.ENSP00000346103
9606.ENSP00000233627	9606.ENSP00000233627	9606.ENSP00000233627	9606.ENSP00000233627	9606.ENSP00000233627	9606.ENSP00000233627	9606.ENSP00000233627	9606.ENSP00000233627	9606.ENSP00000233627	9606.ENSP00000233627
9606.ENSP00000396628	9606.ENSP00000396628	9606.ENSP00000396628	9606.ENSP00000396628	9606.ENSP00000396628	9606.ENSP00000396628	9606.ENSP00000396628	9606.ENSP00000396628	9606.ENSP00000396628	9606.ENSP00000396628
9606.ENSP00000414068	9606.ENSP00000342502	9606.ENSP00000414068	9606.ENSP00000342502	9606.ENSP00000342502	9606.ENSP00000342502	9606.ENSP00000342502	9606.ENSP00000414068	9606.ENSP00000342502	9606.ENSP00000414068
9606.ENSP00000294119	9606.ENSP00000294119	9606.ENSP00000294119	9606.ENSP00000294119	9606.ENSP00000294119	9606.ENSP00000294119	9606.ENSP00000294119	9606.ENSP00000294119	9606.ENSP00000294119	9606.ENSP00000294119
9606.ENSP00000325562	9606.ENSP00000325562	9606.ENSP00000325562	9606.ENSP00000325562	9606.ENSP00000325562	9606.ENSP00000325562	9606.ENSP00000325562	9606.ENSP00000325562	9606.ENSP00000325562	9606.ENSP00000325562
9606.ENSP00000354649	9606.ENSP00000354649	9606.ENSP00000354649	9606.ENSP00000354649	9606.ENSP00000354649	9606.ENSP00000354649	9606.ENSP00000354649	9606.ENSP00000354649	9606.ENSP00000354649	9606.ENSP00000354649
9606.ENSP00000263672	9606.ENSP00000263672	9606.ENSP00000263672	9606.ENSP00000263672	9606.ENSP00000263672	9606.ENSP00000263672	9606.ENSP00000263672	9606.ENSP00000263672	9606.ENSP00000263672	9606.ENSP00000263672
9606.ENSP00000426167	9606.ENSP00000426167	9606.ENSP00000426167	9606.ENSP00000426167	9606.ENSP00000426167	9606.ENSP00000426167	9606.ENSP00000426167	9606.ENSP00000426167	9606.ENSP00000426167	9606.ENSP00000426167
9606.ENSP00000256366	9606.ENSP00000256366	9606.ENSP00000256366	9606.ENSP00000256366	9606.ENSP00000256366	9606.ENSP00000256366	9606.ENSP00000256366	9606.ENSP00000256366	9606.ENSP00000256366	9606.ENSP00000256366
9606.ENSP00000432614	9606.ENSP00000281031	9606.ENSP00000432614	9606.ENSP00000281031	9606.ENSP00000281031	9606.ENSP00000281031	9606.ENSP00000281031	9606.ENSP00000432614	9606.ENSP00000432614	9606.ENSP00000432614
9606.ENSP00000407375	9606.ENSP00000407375	9606.ENSP00000407375	9606.ENSP00000407375	9606.ENSP00000407375	9606.ENSP00000407375	9606.ENSP00000407375	9606.ENSP00000407375	9606.ENSP00000407375	9606.ENSP00000407375
9606.ENSP00000414321	9606.ENSP00000414321	9606.ENSP00000414321	9606.ENSP00000414321	9606.ENSP00000414321	9606.ENSP00000414321	9606.ENSP00000414321	9606.ENSP00000414321	9606.ENSP00000414321	9606.ENSP00000414321
9606.ENSP00000479064	9606.ENSP00000380702	9606.ENSP00000380702	9606.ENSP00000479064	9606.ENSP00000380702	9606.ENSP00000380702	9606.ENSP00000479064	9606.ENSP00000380702	9606.ENSP00000479064	9606.ENSP00000479064
9606.ENSP00000413436	9606.ENSP00000413436	9606.ENSP00000413436	9606.ENSP00000413436	9606.ENSP00000413436	9606.ENSP00000413436	9606.ENSP00000413436	9606.ENSP00000413436	9606.ENSP00000413436	9606.ENSP00000413436
9606.ENSP00000258991	9606.ENSP00000258991	9606.ENSP00000258991	9606.ENSP00000258991	9606.ENSP00000258991	9606.ENSP00000258991	9606.ENSP00000258991	9606.ENSP00000258991	9606.ENSP00000258991	9606.ENSP00000258991
9606.ENSP00000347244	9606.ENSP00000347244	9606.ENSP00000347244	9606.ENSP00000347244	9606.ENSP00000347244	9606.ENSP00000347244	9606.ENSP00000347244	9606.ENSP00000347244	9606.ENSP00000347244	9606.ENSP00000347244
9606.ENSP00000479606	9606.ENSP00000479606	9606.ENSP00000479606	9606.ENSP00000479606	9606.ENSP00000479606	9606.ENSP00000479606	9606.ENSP00000479606	9606.ENSP00000479606	9606.ENSP00000479606	9606.ENSP00000479606
9606.ENSP00000328694	9606.ENSP00000328694	9606.ENSP00000328694	9606.ENSP00000328694	9606.ENSP00000328694	9606.ENSP00000328694	9606.ENSP00000328694	9606.ENSP00000328694	9606.ENSP00000328694	9606.ENSP00000328694
9606.ENSP00000479919	9606.ENSP00000479919	9606.ENSP00000479919	9606.ENSP00000479919	9606.ENSP00000479919	9606.ENSP00000479919	9606.ENSP00000479919	9606.ENSP00000479919	9606.ENSP00000479919	9606.ENSP00000479919
9606.ENSP00000309474	9606.ENSP00000309474	9606.ENSP00000309474	9606.ENSP00000309474	9606.ENSP00000309474	9606.ENSP00000309474	9606.ENSP00000309474	9606.ENSP00000309474	9606.ENSP00000309474	9606.ENSP00000309474
9606.ENSP00000240922	9606.ENSP00000240922	9606.ENSP00000240922	9606.ENSP00000240922	9606.ENSP00000240922	9606.ENSP00000240922	9606.ENSP00000240922	9606.ENSP00000240922	9606.ENSP00000240922	9606.ENSP00000240922
9606.ENSP00000252711	9606.ENSP00000252711	9606.ENSP00000252711	9606.ENSP00000252711	9606.ENSP00000252711	9606.ENSP00000252711	9606.ENSP00000252711	9606.ENSP00000252711	9606.ENSP00000252711	9606.ENSP00000252711
9606.ENSP00000397798	9606.ENSP00000463379	9606.ENSP00000397798	9606.ENSP00000463379	9606.ENSP00000463379	9606.ENSP00000463379	9606.ENSP00000397798	9606.ENSP00000463379	9606.ENSP00000397798	9606.ENSP00000463379
9606.ENSP00000466379	9606.ENSP00000466379	9606.ENSP00000466379	9606.ENSP00000466379	9606.ENSP00000466379	9606.ENSP00000466379	9606.ENSP00000466379	9606.ENSP00000466379	9606.ENSP00000466379	9606.ENSP00000466379
9606.ENSP00000356272	9606.ENSP00000356272	9606.ENSP00000356272	9606.ENSP00000356272	9606.ENSP00000356272	9606.ENSP00000356272	9606.ENSP00000356272	9606.ENSP00000356272	9606.ENSP00000356272	9606.ENSP00000356272
9606.ENSP00000356602	9606.ENSP00000356602	9606.ENSP00000356602	9606.ENSP00000356602	9606.ENSP00000356602	9606.ENSP00000356602	9606.ENSP00000356602	9606.ENSP00000356602	9606.ENSP00000356602	9606.ENSP00000356602
9606.ENSP00000292807	9606.ENSP00000292807	9606.ENSP00000292807	9606.ENSP00000292807	9606.ENSP00000292807	9606.ENSP00000292807	9606.ENSP00000292807	9606.ENSP00000292807	9606.ENSP00000292807	9606.ENSP00000292807
9606.ENSP00000349722	9606.ENSP00000349722	9606.ENSP00000349722	9606.ENSP00000349722	9606.ENSP00000349722	9606.ENSP00000349722	9606.ENSP00000349722	9606.ENSP00000349722	9606.ENSP00000349722	9606.ENSP00000349722
9606.ENSP00000362268	9606.ENSP00000362268	9606.ENSP00000362268	9606.ENSP00000362268	9606.ENSP00000362268	9606.ENSP00000362268	9606.ENSP00000362268	9606.ENSP00000362268	9606.ENSP00000362268	9606.ENSP00000362268
9606.ENSP00000251636	9606.ENSP00000251636	9606.ENSP00000251636	9606.ENSP00000251636	9606.ENSP00000251636	9606.ENSP00000251636	9606.ENSP00000251636	9606.ENSP00000251636	9606.ENSP00000251636	9606.ENSP00000251636
9606.ENSP00000217121	9606.ENSP00000217121	9606.ENSP00000217121	9606.ENSP00000217121	9606.ENSP00000217121	9606.ENSP00000217121	9606.ENSP00000217121	9606.ENSP00000217121	9606.ENSP00000217121	9606.ENSP00000217121
9606.ENSP00000482075	9606.ENSP00000482075	9606.ENSP00000482075	9606.ENSP00000482075	9606.ENSP00000482075	9606.ENSP00000482075	9606.ENSP00000482075	9606.ENSP00000482075	9606.ENSP00000482075	9606.ENSP00000482075
9606.ENSP00000370223	9606.ENSP00000370223	9606.ENSP00000370223	9606.ENSP00000370223	9606.ENSP00000370223	9606.ENSP00000370223	9606.ENSP00000370223	9606.ENSP00000370223	9606.ENSP00000370223	9606.ENSP00000370223
9606.ENSP00000482826	9606.ENSP00000482826	9606.ENSP00000482826	9606.ENSP00000482826	9606.ENSP00000482826	9606.ENSP00000482826	9606.ENSP00000482826	9606.ENSP00000482826	9606.ENSP00000482826	9606.ENSP00000482826
9606.ENSP00000327104	9606.ENSP00000327104	9606.ENSP00000327104	9606.ENSP00000327104	9606.ENSP00000327104	9606.ENSP00000327104	9606.ENSP00000327104	9606.ENSP00000327104	9606.ENSP00000327104	9606.ENSP00000327104
9606.ENSP00000258418	9606.ENSP00000258418	9606.ENSP00000258418	9606.ENSP00000258418	9606.ENSP00000258418	9606.ENSP00000258418	9606.ENSP00000258418	9606.ENSP00000258418	9606.ENSP00000258418	9606.ENSP00000258418
9606.ENSP00000265148	9606.ENSP00000265148	9606.ENSP00000265148	9606.ENSP00000265148	9606.ENSP00000265148	9606.ENSP00000265148	9606.ENSP00000265148	9606.ENSP00000265148	9606.ENSP00000265148	9606.ENSP00000265148
9606.ENSP00000481314	9606.ENSP00000481314	9606.ENSP00000481314	9606.ENSP00000481314	9606.ENSP00000481314	9606.ENSP00000481314	9606.ENSP00000481314	9606.ENSP00000481314	9606.ENSP00000481314	9606.ENSP00000481314
9606.ENSP00000238651	9606.ENSP00000238651	9606.ENSP00000238651	9606.ENSP00000238651	9606.ENSP00000238651	9606.ENSP00000238651	9606.ENSP00000311224	9606.ENSP00000311224	9606.ENSP00000311224	9606.ENSP00000238651
9606.ENSP00000478479	9606.ENSP00000478479	9606.ENSP00000478479	9606.ENSP00000478479	9606.ENSP00000478479	9606.ENSP00000478479	9606.ENSP00000478479	9606.ENSP00000478479	9606.ENSP00000478479	9606.ENSP00000478479
9606.ENSP00000360922	9606.ENSP00000360922	9606.ENSP00000360922	9606.ENSP00000360922	9606.ENSP00000360922	9606.ENSP00000360922	9606.ENSP00000360922	9606.ENSP00000360922	9606.ENSP00000360922	9606.ENSP00000360922
9606.ENSP00000484121	9606.ENSP00000484121	9606.ENSP00000484121	9606.ENSP00000484121	9606.ENSP00000484121	9606.ENSP00000484121	9606.ENSP00000484121	9606.ENSP00000484121	9606.ENSP00000484121	9606.ENSP00000484121
9606.ENSP00000328729	9606.ENSP00000328729	9606.ENSP00000328729	9606.ENSP00000328729	9606.ENSP00000328729	9606.ENSP00000328729	9606.ENSP00000328729	9606.ENSP00000328729	9606.ENSP00000328729	9606.ENSP00000328729
9606.ENSP00000484713	9606.ENSP00000484713	9606.ENSP00000484713	9606.ENSP00000484713	9606.ENSP00000484713	9606.ENSP00000484713	9606.ENSP00000484713	9606.ENSP00000484713	9606.ENSP00000484713	9606.ENSP00000484713
9606.ENSP00000382269	9606.ENSP00000382269	9606.ENSP00000382269	9606.ENSP00000382269	9606.ENSP00000382269	9606.ENSP00000382269	9606.ENSP00000382269	9606.ENSP00000382269	9606.ENSP00000382269	9606.ENSP00000382269
9606.ENSP00000401802	9606.ENSP00000401802	9606.ENSP00000401802	9606.ENSP00000401802	9606.ENSP00000401802	9606.ENSP00000401802	9606.ENSP00000401802	9606.ENSP00000401802	9606.ENSP00000401802	9606.ENSP00000401802
9606.ENSP00000244061	9606.ENSP00000244061	9606.ENSP00000244061	9606.ENSP00000244061	9606.ENSP00000244061	9606.ENSP00000244061	9606.ENSP00000244061	9606.ENSP00000244061	9606.ENSP00000244061	9606.ENSP00000244061
9606.ENSP00000480313	9606.ENSP00000485630	9606.ENSP00000480313	9606.ENSP00000291577	9606.ENSP00000485630	9606.ENSP00000485630	9606.ENSP00000291577	9606.ENSP00000291577	9606.ENSP00000485630	9606.ENSP00000480313
9606.ENSP00000378401	9606.ENSP00000378401	9606.ENSP00000378401	9606.ENSP00000378401	9606.ENSP00000378401	9606.ENSP00000378401	9606.ENSP00000378401	9606.ENSP00000378401	9606.ENSP00000378401	9606.ENSP00000378401
9606.ENSP00000361635	9606.ENSP00000361635	9606.ENSP00000361635	9606.ENSP00000361635	9606.ENSP00000361635	9606.ENSP00000361635	9606.ENSP00000361635	9606.ENSP00000361635	9606.ENSP00000361635	9606.ENSP00000361635
9606.ENSP00000216465	9606.ENSP00000216465	9606.ENSP00000216465	9606.ENSP00000216465	9606.ENSP00000216465	9606.ENSP00000216465	9606.ENSP00000216465	9606.ENSP00000216465	9606.ENSP00000216465	9606.ENSP00000216465
9606.ENSP00000343818	9606.ENSP00000343818	9606.ENSP00000343818	9606.ENSP00000343818	9606.ENSP00000343818	9606.ENSP00000343818	9606.ENSP00000343818	9606.ENSP00000343818	9606.ENSP00000343818	9606.ENSP00000343818
9606.ENSP00000356354	9606.ENSP00000356354	9606.ENSP00000356354	9606.ENSP00000356354	9606.ENSP00000356354	9606.ENSP00000356354	9606.ENSP00000356354	9606.ENSP00000356354	9606.ENSP00000356354	9606.ENSP00000356354
9606.ENSP00000358994	9606.ENSP00000358994	9606.ENSP00000358994	9606.ENSP00000358994	9606.ENSP00000358994	9606.ENSP00000358994	9606.ENSP00000358994	9606.ENSP00000358994	9606.ENSP00000358994	9606.ENSP00000358994
9606.ENSP00000359049	9606.ENSP00000359049	9606.ENSP00000359049	9606.ENSP00000359049	9606.ENSP00000359049	9606.ENSP00000359049	9606.ENSP00000359049	9606.ENSP00000359049	9606.ENSP00000359049	9606.ENSP00000359049
9606.ENSP00000380479	9606.ENSP00000380479	9606.ENSP00000380479	9606.ENSP00000380479	9606.ENSP00000380479	9606.ENSP00000380479	9606.ENSP00000380479	9606.ENSP00000380479	9606.ENSP00000380479	9606.ENSP00000380479
9606.ENSP00000224807	9606.ENSP00000224807	9606.ENSP00000224807	9606.ENSP00000224807	9606.ENSP00000224807	9606.ENSP00000224807	9606.ENSP00000224807	9606.ENSP00000224807	9606.ENSP00000224807	9606.ENSP00000224807
9606.ENSP00000360214	9606.ENSP00000360214	9606.ENSP00000360214	9606.ENSP00000360214	9606.ENSP00000360214	9606.ENSP00000360214	9606.ENSP00000360214	9606.ENSP00000360214	9606.ENSP00000360214	9606.ENSP00000360214
9606.ENSP00000484855	9606.ENSP00000484855	9606.ENSP00000484855	9606.ENSP00000484855	9606.ENSP00000484855	9606.ENSP00000484855	9606.ENSP00000484855	9606.ENSP00000484855	9606.ENSP00000484855	9606.ENSP00000484855
9606.ENSP00000348163	9606.ENSP00000348163	9606.ENSP00000348163	9606.ENSP00000348163	9606.ENSP00000348163	9606.ENSP00000348163	9606.ENSP00000348163	9606.ENSP00000348163	9606.ENSP00000348163	9606.ENSP00000348163
9606.ENSP00000364794	9606.ENSP00000364794	9606.ENSP00000364794	9606.ENSP00000364794	9606.ENSP00000364794	9606.ENSP00000364794	9606.ENSP00000364794	9606.ENSP00000364794	9606.ENSP00000364794	9606.ENSP00000364794
9606.ENSP00000299697	9606.ENSP00000299697	9606.ENSP00000299697	9606.ENSP00000299697	9606.ENSP00000299697	9606.ENSP00000299697	9606.ENSP00000299697	9606.ENSP00000299697	9606.ENSP00000299697	9606.ENSP00000299697
9606.ENSP00000416515	9606.ENSP00000416515	9606.ENSP00000416515	9606.ENSP00000416515	9606.ENSP00000416515	9606.ENSP00000416515	9606.ENSP00000416515	9606.ENSP00000416515	9606.ENSP00000416515	9606.ENSP00000416515
9606.ENSP00000402861	9606.ENSP00000402861	9606.ENSP00000402861	9606.ENSP00000402861	9606.ENSP00000402861	9606.ENSP00000402861	9606.ENSP00000402861	9606.ENSP00000402861	9606.ENSP00000402861	9606.ENSP00000402861
9606.ENSP00000370503	9606.ENSP00000370503	9606.ENSP00000370503	9606.ENSP00000370503	9606.ENSP00000370503	9606.ENSP00000370503	9606.ENSP00000370503	9606.ENSP00000370503	9606.ENSP00000370503	9606.ENSP00000370503
9606.ENSP00000418397	9606.ENSP00000418397	9606.ENSP00000418397	9606.ENSP00000418397	9606.ENSP00000418397	9606.ENSP00000418397	9606.ENSP00000418397	9606.ENSP00000418397	9606.ENSP00000418397	9606.ENSP00000418397
9606.ENSP00000232219	9606.ENSP00000232219	9606.ENSP00000232219	9606.ENSP00000232219	9606.ENSP00000232219	9606.ENSP00000232219	9606.ENSP00000232219	9606.ENSP00000232219	9606.ENSP00000232219	9606.ENSP00000232219
9606.ENSP00000439012	9606.ENSP00000439012	9606.ENSP00000439012	9606.ENSP00000439012	9606.ENSP00000439012	9606.ENSP00000439012	9606.ENSP00000439012	9606.ENSP00000439012	9606.ENSP00000439012	9606.ENSP00000439012
9606.ENSP00000401770	9606.ENSP00000401770	9606.ENSP00000401770	9606.ENSP00000401770	9606.ENSP00000401770	9606.ENSP00000401770	9606.ENSP00000401770	9606.ENSP00000401770	9606.ENSP00000401770	9606.ENSP00000401770
9606.ENSP00000361502	9606.ENSP00000361502	9606.ENSP00000361502	9606.ENSP00000361502	9606.ENSP00000361502	9606.ENSP00000361502	9606.ENSP00000361502	9606.ENSP00000361502	9606.ENSP00000361502	9606.ENSP00000361502
9606.ENSP00000460885	9606.ENSP00000460885	9606.ENSP00000315693	9606.ENSP00000315693	9606.ENSP00000315693	9606.ENSP00000460885	9606.ENSP00000315693	9606.ENSP00000315693	9606.ENSP00000315693	9606.ENSP00000460885
9606.ENSP00000431254	9606.ENSP00000431254	9606.ENSP00000431254	9606.ENSP00000431254	9606.ENSP00000431254	9606.ENSP00000431254	9606.ENSP00000431254	9606.ENSP00000431254	9606.ENSP00000431254	9606.ENSP00000431254
9606.ENSP00000267935	9606.ENSP00000267935	9606.ENSP00000267935	9606.ENSP00000267935	9606.ENSP00000267935	9606.ENSP00000267935	9606.ENSP00000267935	9606.ENSP00000267935	9606.ENSP00000267935	9606.ENSP00000267935
9606.ENSP00000285093	9606.ENSP00000285093	9606.ENSP00000285093	9606.ENSP00000285093	9606.ENSP00000285093	9606.ENSP00000285093	9606.ENSP00000285093	9606.ENSP00000285093	9606.ENSP00000285093	9606.ENSP00000285093
9606.ENSP00000477781	9606.ENSP00000477781	9606.ENSP00000477781	9606.ENSP00000477781	9606.ENSP00000477781	9606.ENSP00000477781	9606.ENSP00000477781	9606.ENSP00000477781	9606.ENSP00000477781	9606.ENSP00000477781
9606.ENSP00000381104	9606.ENSP00000381104	9606.ENSP00000381104	9606.ENSP00000381104	9606.ENSP00000381104	9606.ENSP00000381104	9606.ENSP00000381104	9606.ENSP00000381104	9606.ENSP00000381104	9606.ENSP00000381104
9606.ENSP00000361777	9606.ENSP00000361777	9606.ENSP00000361777	9606.ENSP00000361777	9606.ENSP00000361777	9606.ENSP00000361777	9606.ENSP00000361777	9606.ENSP00000361777	9606.ENSP00000361777	9606.ENSP00000361777
9606.ENSP00000346067	9606.ENSP00000346067	9606.ENSP00000346067	9606.ENSP00000346067	9606.ENSP00000346067	9606.ENSP00000346067	9606.ENSP00000346067	9606.ENSP00000346067	9606.ENSP00000346067	9606.ENSP00000346067
9606.ENSP00000369461	9606.ENSP00000369461	9606.ENSP00000369461	9606.ENSP00000369461	9606.ENSP00000369461	9606.ENSP00000369461	9606.ENSP00000369461	9606.ENSP00000369461	9606.ENSP00000369461	9606.ENSP00000369461
9606.ENSP00000338562	9606.ENSP00000338562	9606.ENSP00000338562	9606.ENSP00000338562	9606.ENSP00000338562	9606.ENSP00000338562	9606.ENSP00000338562	9606.ENSP00000338562	9606.ENSP00000338562	9606.ENSP00000338562
9606.ENSP00000343891	9606.ENSP00000343891	9606.ENSP00000343891	9606.ENSP00000343891	9606.ENSP00000343891	9606.ENSP00000343891	9606.ENSP00000343891	9606.ENSP00000343891	9606.ENSP00000343891	9606.ENSP00000343891
9606.ENSP00000246533	9606.ENSP00000246533	9606.ENSP00000246533	9606.ENSP00000246533	9606.ENSP00000246533	9606.ENSP00000246533	9606.ENSP00000246533	9606.ENSP00000246533	9606.ENSP00000246533	9606.ENSP00000246533
9606.ENSP00000378887	9606.ENSP00000378887	9606.ENSP00000378887	9606.ENSP00000378887	9606.ENSP00000378887	9606.ENSP00000378887	9606.ENSP00000378887	9606.ENSP00000378887	9606.ENSP00000378887	9606.ENSP00000378887
9606.ENSP00000399457	9606.ENSP00000399457	9606.ENSP00000399457	9606.ENSP00000399457	9606.ENSP00000399457	9606.ENSP00000399457	9606.ENSP00000399457	9606.ENSP00000399457	9606.ENSP00000399457	9606.ENSP00000399457
9606.ENSP00000256644	9606.ENSP00000256644	9606.ENSP00000256644	9606.ENSP00000256644	9606.ENSP00000256644	9606.ENSP00000256644	9606.ENSP00000256644	9606.ENSP00000256644	9606.ENSP00000256644	9606.ENSP00000256644
9606.ENSP00000326804	9606.ENSP00000326804	9606.ENSP00000326804	9606.ENSP00000326804	9606.ENSP00000326804	9606.ENSP00000326804	9606.ENSP00000326804	9606.ENSP00000326804	9606.ENSP00000326804	9606.ENSP00000326804
9606.ENSP00000251810	9606.ENSP00000251810	9606.ENSP00000251810	9606.ENSP00000251810	9606.ENSP00000251810	9606.ENSP00000251810	9606.ENSP00000251810	9606.ENSP00000251810	9606.ENSP00000251810	9606.ENSP00000251810
9606.ENSP00000382840	9606.ENSP00000382840	9606.ENSP00000382840	9606.ENSP00000382840	9606.ENSP00000382840	9606.ENSP00000382840	9606.ENSP00000382840	9606.ENSP00000382840	9606.ENSP00000382840	9606.ENSP00000382840
9606.ENSP00000361824	9606.ENSP00000361824	9606.ENSP00000361824	9606.ENSP00000361824	9606.ENSP00000361824	9606.ENSP00000361824	9606.ENSP00000361824	9606.ENSP00000361824	9606.ENSP00000361824	9606.ENSP00000361824
9606.ENSP00000437073	9606.ENSP00000437073	9606.ENSP00000437073	9606.ENSP00000437073	9606.ENSP00000437073	9606.ENSP00000437073	9606.ENSP00000437073	9606.ENSP00000437073	9606.ENSP00000437073	9606.ENSP00000437073
9606.ENSP00000474560	9606.ENSP00000474560	9606.ENSP00000474560	9606.ENSP00000474560	9606.ENSP00000474560	9606.ENSP00000474560	9606.ENSP00000474560	9606.ENSP00000474560	9606.ENSP00000474560	9606.ENSP00000474560
9606.ENSP00000483621	9606.ENSP00000483621	9606.ENSP00000483621	9606.ENSP00000483621	9606.ENSP00000483621	9606.ENSP00000483621	9606.ENSP00000483621	9606.ENSP00000483621	9606.ENSP00000483621	9606.ENSP00000483621
9606.ENSP00000329097	9606.ENSP00000329097	9606.ENSP00000329097	9606.ENSP00000329097	9606.ENSP00000329097	9606.ENSP00000329097	9606.ENSP00000329097	9606.ENSP00000329097	9606.ENSP00000329097	9606.ENSP00000329097
9606.ENSP00000381565	9606.ENSP00000381565	9606.ENSP00000381565	9606.ENSP00000381565	9606.ENSP00000381565	9606.ENSP00000381565	9606.ENSP00000381565	9606.ENSP00000381565	9606.ENSP00000381565	9606.ENSP00000381565
9606.ENSP00000364801	9606.ENSP00000364801	9606.ENSP00000364801	9606.ENSP00000364801	9606.ENSP00000364801	9606.ENSP00000364801	9606.ENSP00000364801	9606.ENSP00000364801	9606.ENSP00000364801	9606.ENSP00000364801
9606.ENSP00000379282	9606.ENSP00000379282	9606.ENSP00000379282	9606.ENSP00000379282	9606.ENSP00000379282	9606.ENSP00000379282	9606.ENSP00000379282	9606.ENSP00000379282	9606.ENSP00000379282	9606.ENSP00000379282
9606.ENSP00000467123	9606.ENSP00000467123	9606.ENSP00000467123	9606.ENSP00000467123	9606.ENSP00000467123	9606.ENSP00000467123	9606.ENSP00000467123	9606.ENSP00000467123	9606.ENSP00000467123	9606.ENSP00000467123
9606.ENSP00000262177	9606.ENSP00000262177	9606.ENSP00000262177	9606.ENSP00000262177	9606.ENSP00000262177	9606.ENSP00000262177	9606.ENSP00000262177	9606.ENSP00000262177	9606.ENSP00000262177	9606.ENSP00000262177
9606.ENSP00000222572	9606.ENSP00000222572	9606.ENSP00000222572	9606.ENSP00000222572	9606.ENSP00000222572	9606.ENSP00000222572	9606.ENSP00000222572	9606.ENSP00000222572	9606.ENSP00000222572	9606.ENSP00000222572
9606.ENSP00000442464	9606.ENSP00000442464	9606.ENSP00000442464	9606.ENSP00000442464	9606.ENSP00000442464	9606.ENSP00000442464	9606.ENSP00000442464	9606.ENSP00000442464	9606.ENSP00000442464	9606.ENSP00000442464
9606.ENSP00000331983	9606.ENSP00000331983	9606.ENSP00000331983	9606.ENSP00000331983	9606.ENSP00000331983	9606.ENSP00000331983	9606.ENSP00000331983	9606.ENSP00000331983	9606.ENSP00000331983	9606.ENSP00000331983
9606.ENSP00000358155	9606.ENSP00000332194	9606.ENSP00000332194	9606.ENSP00000332194	9606.ENSP00000358155	9606.ENSP00000328484	9606.ENSP00000341094	9606.ENSP00000367022	9606.ENSP00000328484	9606.ENSP00000358155
9606.ENSP00000355809	9606.ENSP00000355809	9606.ENSP00000355809	9606.ENSP00000355809	9606.ENSP00000355809	9606.ENSP00000355809	9606.ENSP00000355809	9606.ENSP00000355809	9606.ENSP00000355809	9606.ENSP00000355809
9606.ENSP00000365806	9606.ENSP00000365806	9606.ENSP00000365806	9606.ENSP00000365806	9606.ENSP00000365806	9606.ENSP00000365806	9606.ENSP00000365806	9606.ENSP00000365806	9606.ENSP00000365806	9606.ENSP00000365806
9606.ENSP00000446271	9606.ENSP00000446271	9606.ENSP00000446271	9606.ENSP00000446271	9606.ENSP00000446271	9606.ENSP00000446271	9606.ENSP00000446271	9606.ENSP00000446271	9606.ENSP00000446271	9606.ENSP00000446271
9606.ENSP00000309561	9606.ENSP00000309561	9606.ENSP00000309561	9606.ENSP00000309561	9606.ENSP00000309561	9606.ENSP00000309561	9606.ENSP00000309561	9606.ENSP00000309561	9606.ENSP00000309561	9606.ENSP00000309561
9606.ENSP00000367697	9606.ENSP00000367697	9606.ENSP00000367697	9606.ENSP00000367697	9606.ENSP00000367697	9606.ENSP00000367697	9606.ENSP00000367697	9606.ENSP00000367697	9606.ENSP00000367697	9606.ENSP00000367697
9606.ENSP00000360541	9606.ENSP00000360541	9606.ENSP00000360541	9606.ENSP00000360541	9606.ENSP00000360541	9606.ENSP00000360541	9606.ENSP00000360541	9606.ENSP00000360541	9606.ENSP00000360541	9606.ENSP00000360541
9606.ENSP00000476535	9606.ENSP00000476535	9606.ENSP00000485525	9606.ENSP00000485525	9606.ENSP00000485525	9606.ENSP00000485525	9606.ENSP00000485525	9606.ENSP00000485525	9606.ENSP00000485525	9606.ENSP00000476535
9606.ENSP00000258098	9606.ENSP00000258098	9606.ENSP00000258098	9606.ENSP00000258098	9606.ENSP00000258098	9606.ENSP00000258098	9606.ENSP00000258098	9606.ENSP00000258098	9606.ENSP00000258098	9606.ENSP00000258098
9606.ENSP00000371152	9606.ENSP00000371152	9606.ENSP00000371152	9606.ENSP00000371152	9606.ENSP00000371152	9606.ENSP00000371152	9606.ENSP00000371152	9606.ENSP00000371152	9606.ENSP00000371152	9606.ENSP00000371152
9606.ENSP00000354848	9606.ENSP00000354848	9606.ENSP00000354848	9606.ENSP00000354848	9606.ENSP00000354848	9606.ENSP00000354848	9606.ENSP00000354848	9606.ENSP00000354848	9606.ENSP00000354848	9606.ENSP00000354848
9606.ENSP00000288139	9606.ENSP00000288139	9606.ENSP00000288139	9606.ENSP00000288139	9606.ENSP00000288139	9606.ENSP00000288139	9606.ENSP00000288139	9606.ENSP00000288139	9606.ENSP00000288139	9606.ENSP00000288139
9606.ENSP00000236671	9606.ENSP00000236671	9606.ENSP00000236671	9606.ENSP00000236671	9606.ENSP00000236671	9606.ENSP00000236671	9606.ENSP00000236671	9606.ENSP00000236671	9606.ENSP00000236671	9606.ENSP00000236671
9606.ENSP00000307567	9606.ENSP00000307567	9606.ENSP00000307567	9606.ENSP00000307567	9606.ENSP00000307567	9606.ENSP00000307567	9606.ENSP00000307567	9606.ENSP00000307567	9606.ENSP00000307567	9606.ENSP00000307567
9606.ENSP00000243045	9606.ENSP00000243045	9606.ENSP00000243045	9606.ENSP00000326869	9606.ENSP00000326869	9606.ENSP00000326869	9606.ENSP00000243045	9606.ENSP00000243045	9606.ENSP00000326869	9606.ENSP00000326869
9606.ENSP00000309539	9606.ENSP00000309539	9606.ENSP00000309539	9606.ENSP00000309539	9606.ENSP00000309539	9606.ENSP00000309539	9606.ENSP00000309539	9606.ENSP00000309539	9606.ENSP00000309539	9606.ENSP00000309539
9606.ENSP00000279036	9606.ENSP00000279036	9606.ENSP00000279036	9606.ENSP00000279036	9606.ENSP00000279036	9606.ENSP00000279036	9606.ENSP00000279036	9606.ENSP00000279036	9606.ENSP00000279036	9606.ENSP00000279036
9606.ENSP00000325421	9606.ENSP00000325421	9606.ENSP00000325421	9606.ENSP00000325421	9606.ENSP00000325421	9606.ENSP00000325421	9606.ENSP00000325421	9606.ENSP00000325421	9606.ENSP00000325421	9606.ENSP00000325421
9606.ENSP00000264896	9606.ENSP00000264896	9606.ENSP00000264896	9606.ENSP00000264896	9606.ENSP00000264896	9606.ENSP00000264896	9606.ENSP00000264896	9606.ENSP00000264896	9606.ENSP00000264896	9606.ENSP00000264896
9606.ENSP00000341737	9606.ENSP00000341737	9606.ENSP00000341737	9606.ENSP00000341737	9606.ENSP00000341737	9606.ENSP00000341737	9606.ENSP00000341737	9606.ENSP00000341737	9606.ENSP00000341737	9606.ENSP00000341737
9606.ENSP00000320337	9606.ENSP00000320337	9606.ENSP00000320337	9606.ENSP00000320337	9606.ENSP00000320337	9606.ENSP00000320337	9606.ENSP00000320337	9606.ENSP00000320337	9606.ENSP00000320337	9606.ENSP00000320337
9606.ENSP00000346240	9606.ENSP00000346240	9606.ENSP00000346240	9606.ENSP00000346240	9606.ENSP00000346240	9606.ENSP00000346240	9606.ENSP00000346240	9606.ENSP00000346240	9606.ENSP00000346240	9606.ENSP00000346240
9606.ENSP00000377250	9606.ENSP00000377250	9606.ENSP00000377250	9606.ENSP00000377250	9606.ENSP00000377250	9606.ENSP00000377250	9606.ENSP00000377250	9606.ENSP00000377250	9606.ENSP00000377250	9606.ENSP00000377250
9606.ENSP00000484804	9606.ENSP00000484804	9606.ENSP00000484804	9606.ENSP00000484804	9606.ENSP00000484804	9606.ENSP00000484804	9606.ENSP00000484804	9606.ENSP00000484804	9606.ENSP00000484804	9606.ENSP00000484804
9606.ENSP00000230771	9606.ENSP00000230771	9606.ENSP00000230771	9606.ENSP00000230771	9606.ENSP00000230771	9606.ENSP00000230771	9606.ENSP00000230771	9606.ENSP00000230771	9606.ENSP00000230771	9606.ENSP00000230771
9606.ENSP00000253577	9606.ENSP00000253577	9606.ENSP00000253577	9606.ENSP00000253577	9606.ENSP00000253577	9606.ENSP00000253577	9606.ENSP00000253577	9606.ENSP00000253577	9606.ENSP00000253577	9606.ENSP00000253577
9606.ENSP00000371958	9606.ENSP00000371958	9606.ENSP00000371958	9606.ENSP00000371958	9606.ENSP00000371958	9606.ENSP00000371958	9606.ENSP00000371958	9606.ENSP00000371958	9606.ENSP00000371958	9606.ENSP00000371958
9606.ENSP00000344456	9606.ENSP00000344456	9606.ENSP00000344456	9606.ENSP00000344456	9606.ENSP00000344456	9606.ENSP00000344456	9606.ENSP00000344456	9606.ENSP00000344456	9606.ENSP00000344456	9606.ENSP00000344456
9606.ENSP00000369862	9606.ENSP00000369862	9606.ENSP00000369862	9606.ENSP00000369862	9606.ENSP00000369862	9606.ENSP00000369862	9606.ENSP00000369862	9606.ENSP00000369862	9606.ENSP00000369862	9606.ENSP00000369862
9606.ENSP00000384136	9606.ENSP00000384136	9606.ENSP00000384136	9606.ENSP00000384136	9606.ENSP00000384136	9606.ENSP00000384136	9606.ENSP00000384136	9606.ENSP00000384136	9606.ENSP00000384136	9606.ENSP00000384136
9606.ENSP00000359345	9606.ENSP00000359345	9606.ENSP00000359345	9606.ENSP00000359345	9606.ENSP00000359345	9606.ENSP00000359345	9606.ENSP00000359345	9606.ENSP00000359345	9606.ENSP00000359345	9606.ENSP00000359345
9606.ENSP00000366672	9606.ENSP00000366672	9606.ENSP00000366672	9606.ENSP00000366672	9606.ENSP00000366672	9606.ENSP00000366672	9606.ENSP00000366672	9606.ENSP00000366672	9606.ENSP00000366672	9606.ENSP00000366672
9606.ENSP00000367923	9606.ENSP00000367923	9606.ENSP00000367923	9606.ENSP00000367923	9606.ENSP00000367923	9606.ENSP00000367923	9606.ENSP00000367923	9606.ENSP00000367923	9606.ENSP00000367923	9606.ENSP00000367923
9606.ENSP00000385958	9606.ENSP00000385958	9606.ENSP00000385958	9606.ENSP00000385958	9606.ENSP00000385958	9606.ENSP00000385958	9606.ENSP00000385958	9606.ENSP00000385958	9606.ENSP00000385958	9606.ENSP00000385958
9606.ENSP00000345771	9606.ENSP00000345771	9606.ENSP00000345771	9606.ENSP00000345771	9606.ENSP00000345771	9606.ENSP00000345771	9606.ENSP00000345771	9606.ENSP00000345771	9606.ENSP00000345771	9606.ENSP00000345771
9606.ENSP00000358126	9606.ENSP00000358126	9606.ENSP00000358126	9606.ENSP00000358126	9606.ENSP00000358126	9606.ENSP00000358126	9606.ENSP00000358126	9606.ENSP00000358126	9606.ENSP00000358126	9606.ENSP00000358126
9606.ENSP00000229416	9606.ENSP00000229416	9606.ENSP00000229416	9606.ENSP00000229416	9606.ENSP00000229416	9606.ENSP00000229416	9606.ENSP00000229416	9606.ENSP00000229416	9606.ENSP00000229416	9606.ENSP00000229416
9606.ENSP00000313377	9606.ENSP00000313377	9606.ENSP00000313377	9606.ENSP00000313377	9606.ENSP00000313377	9606.ENSP00000313377	9606.ENSP00000313377	9606.ENSP00000313377	9606.ENSP00000313377	9606.ENSP00000313377
9606.ENSP00000267199	9606.ENSP00000267199	9606.ENSP00000267199	9606.ENSP00000267199	9606.ENSP00000267199	9606.ENSP00000267199	9606.ENSP00000267199	9606.ENSP00000267199	9606.ENSP00000267199	9606.ENSP00000267199
9606.ENSP00000364893	9606.ENSP00000364893	9606.ENSP00000364893	9606.ENSP00000364893	9606.ENSP00000364893	9606.ENSP00000364893	9606.ENSP00000364893	9606.ENSP00000364893	9606.ENSP00000364893	9606.ENSP00000364893
9606.ENSP00000336666	9606.ENSP00000336666	9606.ENSP00000336666	9606.ENSP00000336666	9606.ENSP00000336666	9606.ENSP00000336666	9606.ENSP00000336666	9606.ENSP00000336666	9606.ENSP00000336666	9606.ENSP00000336666
9606.ENSP00000328426	9606.ENSP00000328426	9606.ENSP00000328426	9606.ENSP00000328426	9606.ENSP00000328426	9606.ENSP00000328426	9606.ENSP00000328426	9606.ENSP00000328426	9606.ENSP00000328426	9606.ENSP00000328426
9606.ENSP00000379862	9606.ENSP00000379862	9606.ENSP00000379862	9606.ENSP00000379862	9606.ENSP00000379862	9606.ENSP00000379862	9606.ENSP00000379862	9606.ENSP00000379862	9606.ENSP00000379862	9606.ENSP00000379862
9606.ENSP00000217182	9606.ENSP00000217182	9606.ENSP00000217182	9606.ENSP00000217182	9606.ENSP00000217182	9606.ENSP00000217182	9606.ENSP00000217182	9606.ENSP00000217182	9606.ENSP00000217182	9606.ENSP00000217182
9606.ENSP00000379191	9606.ENSP00000379191	9606.ENSP00000379191	9606.ENSP00000379191	9606.ENSP00000379191	9606.ENSP00000379191	9606.ENSP00000379191	9606.ENSP00000379191	9606.ENSP00000379191	9606.ENSP00000379191
9606.ENSP00000260363	9606.ENSP00000260363	9606.ENSP00000260363	9606.ENSP00000260363	9606.ENSP00000260363	9606.ENSP00000260363	9606.ENSP00000260363	9606.ENSP00000260363	9606.ENSP00000260363	9606.ENSP00000260363
9606.ENSP00000294053	9606.ENSP00000294053	9606.ENSP00000294053	9606.ENSP00000294053	9606.ENSP00000294053	9606.ENSP00000294053	9606.ENSP00000294053	9606.ENSP00000294053	9606.ENSP00000294053	9606.ENSP00000294053
9606.ENSP00000313454	9606.ENSP00000313454	9606.ENSP00000313454	9606.ENSP00000313454	9606.ENSP00000313454	9606.ENSP00000313454	9606.ENSP00000313454	9606.ENSP00000313454	9606.ENSP00000313454	9606.ENSP00000313454
9606.ENSP00000347532	9606.ENSP00000347532	9606.ENSP00000347532	9606.ENSP00000347532	9606.ENSP00000347532	9606.ENSP00000347532	9606.ENSP00000347532	9606.ENSP00000347532	9606.ENSP00000347532	9606.ENSP00000347532
9606.ENSP00000216254	9606.ENSP00000216254	9606.ENSP00000216254	9606.ENSP00000216254	9606.ENSP00000216254	9606.ENSP00000216254	9606.ENSP00000216254	9606.ENSP00000216254	9606.ENSP00000216254	9606.ENSP00000216254
9606.ENSP00000410452	9606.ENSP00000410452	9606.ENSP00000410452	9606.ENSP00000410452	9606.ENSP00000410452	9606.ENSP00000410452	9606.ENSP00000410452	9606.ENSP00000410452	9606.ENSP00000410452	9606.ENSP00000410452
9606.ENSP00000369213	9606.ENSP00000369213	9606.ENSP00000369213	9606.ENSP00000369213	9606.ENSP00000369213	9606.ENSP00000369213	9606.ENSP00000369213	9606.ENSP00000369213	9606.ENSP00000369213	9606.ENSP00000369213
9606.ENSP00000199706	9606.ENSP00000199706	9606.ENSP00000199706	9606.ENSP00000199706	9606.ENSP00000199706	9606.ENSP00000199706	9606.ENSP00000199706	9606.ENSP00000199706	9606.ENSP00000199706	9606.ENSP00000199706
9606.ENSP00000281513	9606.ENSP00000281513	9606.ENSP00000281513	9606.ENSP00000281513	9606.ENSP00000281513	9606.ENSP00000281513	9606.ENSP00000281513	9606.ENSP00000281513	9606.ENSP00000281513	9606.ENSP00000281513
9606.ENSP00000368612	9606.ENSP00000368612	9606.ENSP00000368612	9606.ENSP00000368612	9606.ENSP00000368612	9606.ENSP00000368612	9606.ENSP00000368612	9606.ENSP00000368612	9606.ENSP00000368612	9606.ENSP00000368612
9606.ENSP00000385478	9606.ENSP00000385478	9606.ENSP00000385478	9606.ENSP00000385478	9606.ENSP00000385478	9606.ENSP00000385478	9606.ENSP00000385478	9606.ENSP00000385478	9606.ENSP00000385478	9606.ENSP00000385478
9606.ENSP00000222511	9606.ENSP00000222511	9606.ENSP00000222511	9606.ENSP00000222511	9606.ENSP00000222511	9606.ENSP00000222511	9606.ENSP00000222511	9606.ENSP00000222511	9606.ENSP00000222511	9606.ENSP00000222511
9606.ENSP00000301765	9606.ENSP00000301765	9606.ENSP00000301765	9606.ENSP00000301765	9606.ENSP00000301765	9606.ENSP00000301765	9606.ENSP00000301765	9606.ENSP00000301765	9606.ENSP00000301765	9606.ENSP00000301765
9606.ENSP00000320949	9606.ENSP00000320949	9606.ENSP00000320949	9606.ENSP00000320949	9606.ENSP00000320949	9606.ENSP00000320949	9606.ENSP00000320949	9606.ENSP00000320949	9606.ENSP00000320949	9606.ENSP00000320949
9606.ENSP00000359396	9606.ENSP00000359396	9606.ENSP00000359396	9606.ENSP00000359396	9606.ENSP00000359396	9606.ENSP00000359396	9606.ENSP00000359396	9606.ENSP00000359396	9606.ENSP00000359396	9606.ENSP00000359396
9606.ENSP00000450524	9606.ENSP00000268607	9606.ENSP00000268607	9606.ENSP00000450524	9606.ENSP00000268607	9606.ENSP00000450524	9606.ENSP00000450524	9606.ENSP00000268607	9606.ENSP00000450524	9606.ENSP00000268607
9606.ENSP00000332963	9606.ENSP00000332963	9606.ENSP00000332963	9606.ENSP00000332963	9606.ENSP00000332963	9606.ENSP00000332963	9606.ENSP00000332963	9606.ENSP00000332963	9606.ENSP00000332963	9606.ENSP00000332963
9606.ENSP00000344996	9606.ENSP00000344996	9606.ENSP00000344996	9606.ENSP00000344996	9606.ENSP00000344996	9606.ENSP00000344996	9606.ENSP00000344996	9606.ENSP00000344996	9606.ENSP00000344996	9606.ENSP00000344996
9606.ENSP00000330918	9606.ENSP00000330918	9606.ENSP00000330918	9606.ENSP00000330918	9606.ENSP00000330918	9606.ENSP00000330918	9606.ENSP00000330918	9606.ENSP00000330918	9606.ENSP00000330918	9606.ENSP00000330918
9606.ENSP00000408598	9606.ENSP00000408598	9606.ENSP00000408598	9606.ENSP00000408598	9606.ENSP00000408598	9606.ENSP00000408598	9606.ENSP00000408598	9606.ENSP00000408598	9606.ENSP00000408598	9606.ENSP00000408598
9606.ENSP00000359848	9606.ENSP00000359848	9606.ENSP00000359848	9606.ENSP00000359848	9606.ENSP00000359848	9606.ENSP00000359848	9606.ENSP00000359848	9606.ENSP00000359848	9606.ENSP00000359848	9606.ENSP00000359848
9606.ENSP00000419628	9606.ENSP00000419628	9606.ENSP00000419628	9606.ENSP00000419628	9606.ENSP00000419628	9606.ENSP00000419628	9606.ENSP00000419628	9606.ENSP00000419628	9606.ENSP00000419628	9606.ENSP00000419628
9606.ENSP00000359384	9606.ENSP00000359384	9606.ENSP00000359384	9606.ENSP00000359384	9606.ENSP00000359384	9606.ENSP00000359384	9606.ENSP00000359384	9606.ENSP00000359384	9606.ENSP00000359384	9606.ENSP00000359384
9606.ENSP00000369784	9606.ENSP00000369784	9606.ENSP00000369784	9606.ENSP00000369784	9606.ENSP00000369784	9606.ENSP00000369784	9606.ENSP00000369784	9606.ENSP00000369784	9606.ENSP00000369784	9606.ENSP00000369784
9606.ENSP00000194214	9606.ENSP00000194214	9606.ENSP00000194214	9606.ENSP00000194214	9606.ENSP00000194214	9606.ENSP00000194214	9606.ENSP00000194214	9606.ENSP00000194214	9606.ENSP00000194214	9606.ENSP00000194214
9606.ENSP00000478035	9606.ENSP00000478035	9606.ENSP00000380466	9606.ENSP00000380466	9606.ENSP00000478035	9606.ENSP00000380466	9606.ENSP00000380466	9606.ENSP00000478035	9606.ENSP00000478035	9606.ENSP00000380466
9606.ENSP00000426296	9606.ENSP00000426296	9606.ENSP00000426296	9606.ENSP00000426296	9606.ENSP00000426296	9606.ENSP00000426296	9606.ENSP00000426296	9606.ENSP00000426296	9606.ENSP00000426296	9606.ENSP00000426296
9606.ENSP00000263645	9606.ENSP00000263645	9606.ENSP00000263645	9606.ENSP00000263645	9606.ENSP00000263645	9606.ENSP00000263645	9606.ENSP00000263645	9606.ENSP00000263645	9606.ENSP00000263645	9606.ENSP00000263645
9606.ENSP00000321348	9606.ENSP00000321348	9606.ENSP00000321348	9606.ENSP00000321348	9606.ENSP00000321348	9606.ENSP00000321348	9606.ENSP00000321348	9606.ENSP00000321348	9606.ENSP00000321348	9606.ENSP00000321348
9606.ENSP00000323714	9606.ENSP00000323714	9606.ENSP00000323714	9606.ENSP00000323714	9606.ENSP00000323714	9606.ENSP00000323714	9606.ENSP00000323714	9606.ENSP00000323714	9606.ENSP00000323714	9606.ENSP00000323714
9606.ENSP00000371475	9606.ENSP00000371475	9606.ENSP00000371475	9606.ENSP00000371475	9606.ENSP00000371475	9606.ENSP00000371475	9606.ENSP00000371475	9606.ENSP00000371475	9606.ENSP00000371475	9606.ENSP00000371475
9606.ENSP00000342254	9606.ENSP00000342254	9606.ENSP00000342254	9606.ENSP00000342254	9606.ENSP00000342254	9606.ENSP00000342254	9606.ENSP00000342254	9606.ENSP00000342254	9606.ENSP00000342254	9606.ENSP00000342254
9606.ENSP00000309431	9606.ENSP00000309431	9606.ENSP00000309431	9606.ENSP00000309431	9606.ENSP00000309431	9606.ENSP00000309431	9606.ENSP00000309431	9606.ENSP00000309431	9606.ENSP00000309431	9606.ENSP00000309431
9606.ENSP00000437289	9606.ENSP00000437289	9606.ENSP00000437289	9606.ENSP00000437289	9606.ENSP00000437289	9606.ENSP00000437289	9606.ENSP00000437289	9606.ENSP00000437289	9606.ENSP00000437289	9606.ENSP00000437289
9606.ENSP00000377036	9606.ENSP00000377036	9606.ENSP00000377036	9606.ENSP00000377036	9606.ENSP00000377036	9606.ENSP00000377036	9606.ENSP00000377036	9606.ENSP00000377036	9606.ENSP00000377036	9606.ENSP00000377036
9606.ENSP00000370473	9606.ENSP00000370473	9606.ENSP00000370473	9606.ENSP00000370473	9606.ENSP00000370473	9606.ENSP00000370473	9606.ENSP00000370473	9606.ENSP00000370473	9606.ENSP00000370473	9606.ENSP00000370473
9606.ENSP00000432083	9606.ENSP00000432083	9606.ENSP00000432083	9606.ENSP00000432083	9606.ENSP00000432083	9606.ENSP00000432083	9606.ENSP00000432083	9606.ENSP00000432083	9606.ENSP00000432083	9606.ENSP00000432083
9606.ENSP00000432799	9606.ENSP00000432799	9606.ENSP00000432799	9606.ENSP00000432799	9606.ENSP00000432799	9606.ENSP00000432799	9606.ENSP00000432799	9606.ENSP00000432799	9606.ENSP00000432799	9606.ENSP00000432799
9606.ENSP00000359506	9606.ENSP00000359506	9606.ENSP00000359506	9606.ENSP00000359506	9606.ENSP00000359506	9606.ENSP00000359506	9606.ENSP00000359506	9606.ENSP00000359506	9606.ENSP00000359506	9606.ENSP00000359506
9606.ENSP00000222330	9606.ENSP00000222330	9606.ENSP00000222330	9606.ENSP00000222330	9606.ENSP00000222330	9606.ENSP00000222330	9606.ENSP00000222330	9606.ENSP00000222330	9606.ENSP00000222330	9606.ENSP00000222330
9606.ENSP00000389103	9606.ENSP00000389103	9606.ENSP00000389103	9606.ENSP00000389103	9606.ENSP00000389103	9606.ENSP00000389103	9606.ENSP00000389103	9606.ENSP00000389103	9606.ENSP00000389103	9606.ENSP00000389103
9606.ENSP00000314619	9606.ENSP00000314619	9606.ENSP00000314619	9606.ENSP00000314619	9606.ENSP00000314619	9606.ENSP00000314619	9606.ENSP00000314619	9606.ENSP00000314619	9606.ENSP00000314619	9606.ENSP00000314619
9606.ENSP00000337358	9606.ENSP00000337358	9606.ENSP00000337358	9606.ENSP00000337358	9606.ENSP00000337358	9606.ENSP00000337358	9606.ENSP00000337358	9606.ENSP00000337358	9606.ENSP00000337358	9606.ENSP00000337358
9606.ENSP00000330878	9606.ENSP00000330878	9606.ENSP00000330878	9606.ENSP00000330878	9606.ENSP00000330878	9606.ENSP00000330878	9606.ENSP00000330878	9606.ENSP00000330878	9606.ENSP00000330878	9606.ENSP00000330878
9606.ENSP00000485663	9606.ENSP00000485663	9606.ENSP00000485663	9606.ENSP00000485663	9606.ENSP00000485663	9606.ENSP00000485663	9606.ENSP00000485663	9606.ENSP00000485663	9606.ENSP00000485663	9606.ENSP00000485663
9606.ENSP00000216027	9606.ENSP00000216027	9606.ENSP00000216027	9606.ENSP00000216027	9606.ENSP00000216027	9606.ENSP00000216027	9606.ENSP00000216027	9606.ENSP00000216027	9606.ENSP00000216027	9606.ENSP00000216027
9606.ENSP00000348056	9606.ENSP00000348056	9606.ENSP00000348056	9606.ENSP00000348056	9606.ENSP00000348056	9606.ENSP00000348056	9606.ENSP00000348056	9606.ENSP00000348056	9606.ENSP00000348056	9606.ENSP00000348056
9606.ENSP00000317257	9606.ENSP00000317257	9606.ENSP00000317257	9606.ENSP00000317257	9606.ENSP00000317257	9606.ENSP00000317257	9606.ENSP00000317257	9606.ENSP00000317257	9606.ENSP00000317257	9606.ENSP00000317257
9606.ENSP00000227667	9606.ENSP00000227667	9606.ENSP00000227667	9606.ENSP00000227667	9606.ENSP00000227667	9606.ENSP00000227667	9606.ENSP00000227667	9606.ENSP00000227667	9606.ENSP00000227667	9606.ENSP00000227667
9606.ENSP00000446007	9606.ENSP00000446007	9606.ENSP00000446007	9606.ENSP00000446007	9606.ENSP00000446007	9606.ENSP00000446007	9606.ENSP00000446007	9606.ENSP00000446007	9606.ENSP00000446007	9606.ENSP00000446007
9606.ENSP00000331544	9606.ENSP00000331544	9606.ENSP00000331544	9606.ENSP00000331544	9606.ENSP00000331544	9606.ENSP00000331544	9606.ENSP00000331544	9606.ENSP00000331544	9606.ENSP00000331544	9606.ENSP00000331544
9606.ENSP00000217958	9606.ENSP00000217958	9606.ENSP00000217958	9606.ENSP00000217958	9606.ENSP00000217958	9606.ENSP00000217958	9606.ENSP00000217958	9606.ENSP00000217958	9606.ENSP00000217958	9606.ENSP00000217958
9606.ENSP00000384527	9606.ENSP00000384527	9606.ENSP00000384527	9606.ENSP00000384527	9606.ENSP00000384527	9606.ENSP00000384527	9606.ENSP00000384527	9606.ENSP00000384527	9606.ENSP00000384527	9606.ENSP00000384527
9606.ENSP00000364691	9606.ENSP00000364691	9606.ENSP00000364691	9606.ENSP00000364691	9606.ENSP00000364691	9606.ENSP00000364691	9606.ENSP00000364691	9606.ENSP00000364691	9606.ENSP00000364691	9606.ENSP00000364691
9606.ENSP00000481878	9606.ENSP00000481878	9606.ENSP00000481878	9606.ENSP00000481878	9606.ENSP00000481878	9606.ENSP00000481878	9606.ENSP00000481878	9606.ENSP00000481878	9606.ENSP00000481878	9606.ENSP00000481878
9606.ENSP00000339844	9606.ENSP00000339844	9606.ENSP00000339844	9606.ENSP00000339844	9606.ENSP00000339844	9606.ENSP00000339844	9606.ENSP00000339844	9606.ENSP00000339844	9606.ENSP00000339844	9606.ENSP00000339844
9606.ENSP00000371278	9606.ENSP00000371278	9606.ENSP00000371278	9606.ENSP00000371278	9606.ENSP00000371278	9606.ENSP00000371278	9606.ENSP00000371278	9606.ENSP00000371278	9606.ENSP00000371278	9606.ENSP00000371278
9606.ENSP00000361512	9606.ENSP00000361512	9606.ENSP00000361512	9606.ENSP00000361512	9606.ENSP00000361512	9606.ENSP00000361512	9606.ENSP00000361512	9606.ENSP00000361512	9606.ENSP00000361512	9606.ENSP00000361512
9606.ENSP00000265960	9606.ENSP00000265960	9606.ENSP00000265960	9606.ENSP00000265960	9606.ENSP00000265960	9606.ENSP00000265960	9606.ENSP00000265960	9606.ENSP00000265960	9606.ENSP00000265960	9606.ENSP00000265960
9606.ENSP00000354280	9606.ENSP00000354280	9606.ENSP00000354280	9606.ENSP00000354280	9606.ENSP00000354280	9606.ENSP00000354280	9606.ENSP00000354280	9606.ENSP00000354280	9606.ENSP00000354280	9606.ENSP00000354280
9606.ENSP00000355536	9606.ENSP00000355536	9606.ENSP00000355536	9606.ENSP00000355536	9606.ENSP00000355536	9606.ENSP00000355536	9606.ENSP00000355536	9606.ENSP00000355536	9606.ENSP00000355536	9606.ENSP00000355536
9606.ENSP00000361949	9606.ENSP00000361949	9606.ENSP00000361949	9606.ENSP00000361949	9606.ENSP00000361949	9606.ENSP00000361949	9606.ENSP00000361949	9606.ENSP00000361949	9606.ENSP00000361949	9606.ENSP00000361949
9606.ENSP00000356030	9606.ENSP00000356030	9606.ENSP00000356030	9606.ENSP00000356030	9606.ENSP00000356030	9606.ENSP00000356030	9606.ENSP00000356030	9606.ENSP00000356030	9606.ENSP00000356030	9606.ENSP00000356030
9606.ENSP00000303423	9606.ENSP00000303423	9606.ENSP00000303423	9606.ENSP00000303423	9606.ENSP00000303423	9606.ENSP00000303423	9606.ENSP00000303423	9606.ENSP00000303423	9606.ENSP00000303423	9606.ENSP00000303423
9606.ENSP00000452549	9606.ENSP00000423673	9606.ENSP00000452549	9606.ENSP00000423673	9606.ENSP00000423673	9606.ENSP00000452549	9606.ENSP00000423673	9606.ENSP00000423673	9606.ENSP00000423673	9606.ENSP00000452549
9606.ENSP00000342056	9606.ENSP00000342056	9606.ENSP00000342056	9606.ENSP00000342056	9606.ENSP00000342056	9606.ENSP00000342056	9606.ENSP00000342056	9606.ENSP00000342056	9606.ENSP00000342056	9606.ENSP00000342056
9606.ENSP00000461324	9606.ENSP00000461324	9606.ENSP00000461324	9606.ENSP00000461324	9606.ENSP00000461324	9606.ENSP00000461324	9606.ENSP00000461324	9606.ENSP00000461324	9606.ENSP00000461324	9606.ENSP00000461324
9606.ENSP00000243253	9606.ENSP00000243253	9606.ENSP00000243253	9606.ENSP00000243253	9606.ENSP00000243253	9606.ENSP00000243253	9606.ENSP00000243253	9606.ENSP00000243253	9606.ENSP00000243253	9606.ENSP00000243253
9606.ENSP00000369519	9606.ENSP00000369519	9606.ENSP00000369519	9606.ENSP00000369519	9606.ENSP00000369519	9606.ENSP00000369519	9606.ENSP00000369519	9606.ENSP00000369519	9606.ENSP00000369519	9606.ENSP00000369519
9606.ENSP00000409738	9606.ENSP00000409738	9606.ENSP00000409738	9606.ENSP00000409738	9606.ENSP00000409738	9606.ENSP00000409738	9606.ENSP00000409738	9606.ENSP00000409738	9606.ENSP00000409738	9606.ENSP00000409738
9606.ENSP00000316338	9606.ENSP00000316338	9606.ENSP00000316338	9606.ENSP00000316338	9606.ENSP00000316338	9606.ENSP00000316338	9606.ENSP00000316338	9606.ENSP00000316338	9606.ENSP00000316338	9606.ENSP00000316338
9606.ENSP00000355011	9606.ENSP00000355011	9606.ENSP00000355011	9606.ENSP00000355011	9606.ENSP00000355011	9606.ENSP00000355011	9606.ENSP00000355011	9606.ENSP00000355011	9606.ENSP00000355011	9606.ENSP00000355011
9606.ENSP00000284031	9606.ENSP00000284031	9606.ENSP00000284031	9606.ENSP00000284031	9606.ENSP00000284031	9606.ENSP00000284031	9606.ENSP00000284031	9606.ENSP00000284031	9606.ENSP00000284031	9606.ENSP00000284031
9606.ENSP00000259512	9606.ENSP00000259512	9606.ENSP00000259512	9606.ENSP00000259512	9606.ENSP00000259512	9606.ENSP00000259512	9606.ENSP00000259512	9606.ENSP00000259512	9606.ENSP00000259512	9606.ENSP00000259512
9606.ENSP00000421326	9606.ENSP00000421326	9606.ENSP00000421326	9606.ENSP00000421326	9606.ENSP00000421326	9606.ENSP00000421326	9606.ENSP00000421326	9606.ENSP00000421326	9606.ENSP00000421326	9606.ENSP00000421326
9606.ENSP00000295083	9606.ENSP00000295083	9606.ENSP00000295083	9606.ENSP00000295083	9606.ENSP00000295083	9606.ENSP00000295083	9606.ENSP00000295083	9606.ENSP00000295083	9606.ENSP00000295083	9606.ENSP00000295083
9606.ENSP00000479861	9606.ENSP00000479861	9606.ENSP00000479861	9606.ENSP00000479861	9606.ENSP00000479861	9606.ENSP00000479861	9606.ENSP00000479861	9606.ENSP00000479861	9606.ENSP00000479861	9606.ENSP00000479861
9606.ENSP00000446215	9606.ENSP00000446215	9606.ENSP00000446215	9606.ENSP00000446215	9606.ENSP00000446215	9606.ENSP00000446215	9606.ENSP00000446215	9606.ENSP00000446215	9606.ENSP00000446215	9606.ENSP00000446215
9606.ENSP00000332604	9606.ENSP00000370258	9606.ENSP00000370258	9606.ENSP00000332604	9606.ENSP00000370258	9606.ENSP00000370258	9606.ENSP00000370258	9606.ENSP00000370258	9606.ENSP00000370258	9606.ENSP00000332604
9606.ENSP00000386717	9606.ENSP00000386717	9606.ENSP00000386717	9606.ENSP00000386717	9606.ENSP00000386717	9606.ENSP00000386717	9606.ENSP00000386717	9606.ENSP00000386717	9606.ENSP00000386717	9606.ENSP00000386717
9606.ENSP00000356811	9606.ENSP00000356811	9606.ENSP00000356811	9606.ENSP00000356811	9606.ENSP00000356811	9606.ENSP00000356811	9606.ENSP00000356811	9606.ENSP00000356811	9606.ENSP00000356811	9606.ENSP00000356811
9606.ENSP00000341483	9606.ENSP00000341483	9606.ENSP00000341483	9606.ENSP00000341483	9606.ENSP00000341483	9606.ENSP00000341483	9606.ENSP00000341483	9606.ENSP00000341483	9606.ENSP00000341483	9606.ENSP00000341483
9606.ENSP00000353741	9606.ENSP00000353741	9606.ENSP00000353741	9606.ENSP00000353741	9606.ENSP00000353741	9606.ENSP00000353741	9606.ENSP00000353741	9606.ENSP00000353741	9606.ENSP00000353741	9606.ENSP00000353741
9606.ENSP00000361634	9606.ENSP00000361634	9606.ENSP00000361634	9606.ENSP00000361634	9606.ENSP00000361634	9606.ENSP00000361634	9606.ENSP00000361634	9606.ENSP00000361634	9606.ENSP00000361634	9606.ENSP00000361634
9606.ENSP00000281871	9606.ENSP00000311500	9606.ENSP00000311500	9606.ENSP00000281871	9606.ENSP00000281871	9606.ENSP00000311500	9606.ENSP00000311500	9606.ENSP00000281871	9606.ENSP00000311500	9606.ENSP00000281871
9606.ENSP00000263655	9606.ENSP00000263655	9606.ENSP00000263655	9606.ENSP00000263655	9606.ENSP00000263655	9606.ENSP00000263655	9606.ENSP00000263655	9606.ENSP00000263655	9606.ENSP00000263655	9606.ENSP00000263655
9606.ENSP00000376077	9606.ENSP00000376077	9606.ENSP00000376077	9606.ENSP00000376077	9606.ENSP00000376077	9606.ENSP00000376077	9606.ENSP00000376077	9606.ENSP00000376077	9606.ENSP00000376077	9606.ENSP00000376077
9606.ENSP00000262306	9606.ENSP00000262306	9606.ENSP00000262306	9606.ENSP00000262306	9606.ENSP00000262306	9606.ENSP00000262306	9606.ENSP00000262306	9606.ENSP00000262306	9606.ENSP00000262306	9606.ENSP00000262306
9606.ENSP00000420311	9606.ENSP00000420311	9606.ENSP00000420311	9606.ENSP00000420311	9606.ENSP00000420311	9606.ENSP00000420311	9606.ENSP00000420311	9606.ENSP00000420311	9606.ENSP00000420311	9606.ENSP00000420311
9606.ENSP00000485442	9606.ENSP00000485442	9606.ENSP00000485442	9606.ENSP00000485442	9606.ENSP00000485442	9606.ENSP00000485442	9606.ENSP00000485442	9606.ENSP00000485442	9606.ENSP00000485442	9606.ENSP00000485442
9606.ENSP00000368414	9606.ENSP00000368414	9606.ENSP00000368414	9606.ENSP00000368414	9606.ENSP00000368414	9606.ENSP00000368414	9606.ENSP00000368414	9606.ENSP00000368414	9606.ENSP00000368414	9606.ENSP00000368414
9606.ENSP00000374152	9606.ENSP00000374152	9606.ENSP00000374152	9606.ENSP00000374152	9606.ENSP00000374152	9606.ENSP00000374152	9606.ENSP00000374152	9606.ENSP00000374152	9606.ENSP00000374152	9606.ENSP00000374152
9606.ENSP00000244763	9606.ENSP00000244763	9606.ENSP00000244763	9606.ENSP00000244763	9606.ENSP00000244763	9606.ENSP00000244763	9606.ENSP00000244763	9606.ENSP00000244763	9606.ENSP00000244763	9606.ENSP00000244763
9606.ENSP00000006526	9606.ENSP00000006526	9606.ENSP00000006526	9606.ENSP00000006526	9606.ENSP00000006526	9606.ENSP00000006526	9606.ENSP00000006526	9606.ENSP00000006526	9606.ENSP00000006526	9606.ENSP00000006526
9606.ENSP00000239940	9606.ENSP00000239940	9606.ENSP00000239940	9606.ENSP00000239940	9606.ENSP00000239940	9606.ENSP00000239940	9606.ENSP00000239940	9606.ENSP00000239940	9606.ENSP00000239940	9606.ENSP00000239940
9606.ENSP00000265729	9606.ENSP00000265729	9606.ENSP00000265729	9606.ENSP00000265729	9606.ENSP00000265729	9606.ENSP00000265729	9606.ENSP00000265729	9606.ENSP00000265729	9606.ENSP00000265729	9606.ENSP00000265729
9606.ENSP00000369038	9606.ENSP00000369038	9606.ENSP00000369038	9606.ENSP00000369038	9606.ENSP00000369038	9606.ENSP00000369038	9606.ENSP00000369038	9606.ENSP00000369038	9606.ENSP00000369038	9606.ENSP00000369038
9606.ENSP00000170447	9606.ENSP00000170447	9606.ENSP00000170447	9606.ENSP00000170447	9606.ENSP00000170447	9606.ENSP00000170447	9606.ENSP00000170447	9606.ENSP00000170447	9606.ENSP00000170447	9606.ENSP00000170447
9606.ENSP00000418082	9606.ENSP00000418082	9606.ENSP00000418082	9606.ENSP00000418082	9606.ENSP00000418082	9606.ENSP00000418082	9606.ENSP00000418082	9606.ENSP00000418082	9606.ENSP00000418082	9606.ENSP00000418082
9606.ENSP00000261070	9606.ENSP00000261070	9606.ENSP00000261070	9606.ENSP00000261070	9606.ENSP00000261070	9606.ENSP00000261070	9606.ENSP00000261070	9606.ENSP00000261070	9606.ENSP00000261070	9606.ENSP00000261070
9606.ENSP00000262187	9606.ENSP00000262187	9606.ENSP00000262187	9606.ENSP00000262187	9606.ENSP00000262187	9606.ENSP00000262187	9606.ENSP00000262187	9606.ENSP00000262187	9606.ENSP00000262187	9606.ENSP00000262187
9606.ENSP00000325240	9606.ENSP00000325240	9606.ENSP00000325240	9606.ENSP00000325240	9606.ENSP00000325240	9606.ENSP00000325240	9606.ENSP00000325240	9606.ENSP00000325240	9606.ENSP00000325240	9606.ENSP00000325240
9606.ENSP00000366482	9606.ENSP00000366482	9606.ENSP00000366482	9606.ENSP00000366482	9606.ENSP00000366482	9606.ENSP00000366482	9606.ENSP00000366482	9606.ENSP00000366482	9606.ENSP00000366482	9606.ENSP00000366482
9606.ENSP00000416673	9606.ENSP00000416673	9606.ENSP00000416673	9606.ENSP00000416673	9606.ENSP00000416673	9606.ENSP00000416673	9606.ENSP00000416673	9606.ENSP00000416673	9606.ENSP00000416673	9606.ENSP00000416673
9606.ENSP00000345179	9606.ENSP00000345179	9606.ENSP00000345179	9606.ENSP00000345179	9606.ENSP00000345179	9606.ENSP00000345179	9606.ENSP00000345179	9606.ENSP00000345179	9606.ENSP00000345179	9606.ENSP00000345179
9606.ENSP00000376167	9606.ENSP00000376167	9606.ENSP00000376167	9606.ENSP00000376167	9606.ENSP00000376167	9606.ENSP00000376167	9606.ENSP00000376167	9606.ENSP00000376167	9606.ENSP00000376167	9606.ENSP00000376167
9606.ENSP00000307786	9606.ENSP00000307786	9606.ENSP00000307786	9606.ENSP00000307786	9606.ENSP00000307786	9606.ENSP00000307786	9606.ENSP00000307786	9606.ENSP00000307786	9606.ENSP00000307786	9606.ENSP00000307786
9606.ENSP00000322730	9606.ENSP00000322730	9606.ENSP00000322730	9606.ENSP00000322730	9606.ENSP00000322730	9606.ENSP00000322730	9606.ENSP00000322730	9606.ENSP00000322730	9606.ENSP00000322730	9606.ENSP00000322730
9606.ENSP00000296456	9606.ENSP00000296456	9606.ENSP00000296456	9606.ENSP00000296456	9606.ENSP00000296456	9606.ENSP00000296456	9606.ENSP00000296456	9606.ENSP00000296456	9606.ENSP00000296456	9606.ENSP00000296456
9606.ENSP00000378394	9606.ENSP00000378394	9606.ENSP00000378394	9606.ENSP00000378394	9606.ENSP00000378394	9606.ENSP00000378394	9606.ENSP00000378394	9606.ENSP00000378394	9606.ENSP00000378394	9606.ENSP00000378394
9606.ENSP00000420484	9606.ENSP00000420484	9606.ENSP00000420484	9606.ENSP00000420484	9606.ENSP00000420484	9606.ENSP00000420484	9606.ENSP00000420484	9606.ENSP00000420484	9606.ENSP00000420484	9606.ENSP00000420484
9606.ENSP00000249442	9606.ENSP00000249442	9606.ENSP00000249442	9606.ENSP00000249442	9606.ENSP00000249442	9606.ENSP00000249442	9606.ENSP00000249442	9606.ENSP00000249442	9606.ENSP00000249442	9606.ENSP00000249442
9606.ENSP00000377640	9606.ENSP00000377640	9606.ENSP00000377640	9606.ENSP00000377640	9606.ENSP00000377640	9606.ENSP00000377640	9606.ENSP00000377640	9606.ENSP00000377640	9606.ENSP00000377640	9606.ENSP00000377640
9606.ENSP00000306614	9606.ENSP00000306614	9606.ENSP00000306614	9606.ENSP00000306614	9606.ENSP00000306614	9606.ENSP00000306614	9606.ENSP00000306614	9606.ENSP00000306614	9606.ENSP00000306614	9606.ENSP00000306614
9606.ENSP00000420026	9606.ENSP00000420026	9606.ENSP00000420026	9606.ENSP00000420026	9606.ENSP00000420026	9606.ENSP00000420026	9606.ENSP00000420026	9606.ENSP00000420026	9606.ENSP00000420026	9606.ENSP00000420026
9606.ENSP00000262570	9606.ENSP00000262570	9606.ENSP00000262570	9606.ENSP00000262570	9606.ENSP00000262570	9606.ENSP00000262570	9606.ENSP00000262570	9606.ENSP00000262570	9606.ENSP00000262570	9606.ENSP00000262570
9606.ENSP00000267436	9606.ENSP00000267436	9606.ENSP00000267436	9606.ENSP00000267436	9606.ENSP00000267436	9606.ENSP00000267436	9606.ENSP00000267436	9606.ENSP00000267436	9606.ENSP00000267436	9606.ENSP00000267436
9606.ENSP00000275525	9606.ENSP00000275525	9606.ENSP00000275525	9606.ENSP00000275525	9606.ENSP00000275525	9606.ENSP00000275525	9606.ENSP00000275525	9606.ENSP00000275525	9606.ENSP00000275525	9606.ENSP00000275525
9606.ENSP00000347836	9606.ENSP00000347836	9606.ENSP00000347836	9606.ENSP00000347836	9606.ENSP00000347836	9606.ENSP00000347836	9606.ENSP00000347836	9606.ENSP00000347836	9606.ENSP00000347836	9606.ENSP00000347836
9606.ENSP00000382004	9606.ENSP00000382004	9606.ENSP00000382004	9606.ENSP00000382004	9606.ENSP00000382004	9606.ENSP00000382004	9606.ENSP00000382004	9606.ENSP00000382004	9606.ENSP00000382004	9606.ENSP00000382004
9606.ENSP00000433664	9606.ENSP00000433664	9606.ENSP00000433664	9606.ENSP00000433664	9606.ENSP00000433664	9606.ENSP00000433664	9606.ENSP00000433664	9606.ENSP00000433664	9606.ENSP00000433664	9606.ENSP00000433664
9606.ENSP00000378028	9606.ENSP00000378028	9606.ENSP00000378028	9606.ENSP00000378028	9606.ENSP00000378028	9606.ENSP00000378028	9606.ENSP00000378028	9606.ENSP00000378028	9606.ENSP00000378028	9606.ENSP00000378028
9606.ENSP00000256443	9606.ENSP00000256443	9606.ENSP00000256443	9606.ENSP00000256443	9606.ENSP00000256443	9606.ENSP00000256443	9606.ENSP00000256443	9606.ENSP00000256443	9606.ENSP00000256443	9606.ENSP00000256443
9606.ENSP00000351108	9606.ENSP00000351108	9606.ENSP00000351108	9606.ENSP00000351108	9606.ENSP00000351108	9606.ENSP00000351108	9606.ENSP00000351108	9606.ENSP00000351108	9606.ENSP00000351108	9606.ENSP00000351108
9606.ENSP00000313199	9606.ENSP00000313199	9606.ENSP00000313199	9606.ENSP00000313199	9606.ENSP00000313199	9606.ENSP00000313199	9606.ENSP00000313199	9606.ENSP00000313199	9606.ENSP00000313199	9606.ENSP00000313199
9606.ENSP00000400467	9606.ENSP00000400467	9606.ENSP00000400467	9606.ENSP00000400467	9606.ENSP00000400467	9606.ENSP00000400467	9606.ENSP00000400467	9606.ENSP00000400467	9606.ENSP00000400467	9606.ENSP00000400467
9606.ENSP00000371517	9606.ENSP00000371517	9606.ENSP00000371517	9606.ENSP00000371517	9606.ENSP00000371517	9606.ENSP00000371517	9606.ENSP00000371517	9606.ENSP00000371517	9606.ENSP00000371517	9606.ENSP00000371517
9606.ENSP00000326342	9606.ENSP00000326342	9606.ENSP00000326342	9606.ENSP00000326342	9606.ENSP00000326342	9606.ENSP00000326342	9606.ENSP00000326342	9606.ENSP00000326342	9606.ENSP00000326342	9606.ENSP00000326342
9606.ENSP00000264893	9606.ENSP00000264893	9606.ENSP00000264893	9606.ENSP00000264893	9606.ENSP00000264893	9606.ENSP00000264893	9606.ENSP00000264893	9606.ENSP00000264893	9606.ENSP00000264893	9606.ENSP00000264893
9606.ENSP00000342181	9606.ENSP00000342181	9606.ENSP00000342181	9606.ENSP00000342181	9606.ENSP00000342181	9606.ENSP00000342181	9606.ENSP00000342181	9606.ENSP00000342181	9606.ENSP00000342181	9606.ENSP00000342181
9606.ENSP00000378294	9606.ENSP00000378294	9606.ENSP00000378294	9606.ENSP00000378294	9606.ENSP00000378294	9606.ENSP00000378294	9606.ENSP00000378294	9606.ENSP00000378294	9606.ENSP00000378294	9606.ENSP00000378294
9606.ENSP00000421725	9606.ENSP00000421725	9606.ENSP00000421725	9606.ENSP00000421725	9606.ENSP00000421725	9606.ENSP00000421725	9606.ENSP00000421725	9606.ENSP00000421725	9606.ENSP00000421725	9606.ENSP00000421725
9606.ENSP00000359098	9606.ENSP00000359098	9606.ENSP00000359098	9606.ENSP00000359098	9606.ENSP00000359098	9606.ENSP00000359098	9606.ENSP00000359098	9606.ENSP00000359098	9606.ENSP00000359098	9606.ENSP00000359098
9606.ENSP00000276692	9606.ENSP00000276692	9606.ENSP00000276692	9606.ENSP00000276692	9606.ENSP00000276692	9606.ENSP00000276692	9606.ENSP00000276692	9606.ENSP00000276692	9606.ENSP00000276692	9606.ENSP00000276692
9606.ENSP00000220849	9606.ENSP00000220849	9606.ENSP00000220849	9606.ENSP00000220849	9606.ENSP00000220849	9606.ENSP00000220849	9606.ENSP00000220849	9606.ENSP00000220849	9606.ENSP00000220849	9606.ENSP00000220849
9606.ENSP00000303482	9606.ENSP00000303482	9606.ENSP00000303482	9606.ENSP00000303482	9606.ENSP00000303482	9606.ENSP00000303482	9606.ENSP00000303482	9606.ENSP00000303482	9606.ENSP00000303482	9606.ENSP00000303482
9606.ENSP00000261813	9606.ENSP00000261813	9606.ENSP00000261813	9606.ENSP00000261813	9606.ENSP00000261813	9606.ENSP00000261813	9606.ENSP00000261813	9606.ENSP00000261813	9606.ENSP00000261813	9606.ENSP00000261813
9606.ENSP00000429243	9606.ENSP00000429243	9606.ENSP00000429243	9606.ENSP00000429243	9606.ENSP00000429243	9606.ENSP00000429243	9606.ENSP00000429243	9606.ENSP00000429243	9606.ENSP00000429243	9606.ENSP00000429243
9606.ENSP00000306362	9606.ENSP00000306362	9606.ENSP00000306362	9606.ENSP00000306362	9606.ENSP00000306362	9606.ENSP00000306362	9606.ENSP00000306362	9606.ENSP00000306362	9606.ENSP00000306362	9606.ENSP00000306362
9606.ENSP00000478121	9606.ENSP00000478121	9606.ENSP00000478121	9606.ENSP00000478121	9606.ENSP00000478121	9606.ENSP00000478121	9606.ENSP00000478121	9606.ENSP00000478121	9606.ENSP00000478121	9606.ENSP00000478121
9606.ENSP00000276461	9606.ENSP00000276461	9606.ENSP00000276461	9606.ENSP00000276461	9606.ENSP00000276461	9606.ENSP00000276461	9606.ENSP00000276461	9606.ENSP00000276461	9606.ENSP00000276461	9606.ENSP00000276461
9606.ENSP00000428085	9606.ENSP00000428085	9606.ENSP00000428085	9606.ENSP00000428085	9606.ENSP00000428085	9606.ENSP00000428085	9606.ENSP00000428085	9606.ENSP00000428085	9606.ENSP00000428085	9606.ENSP00000428085
9606.ENSP00000287025	9606.ENSP00000287025	9606.ENSP00000287025	9606.ENSP00000287025	9606.ENSP00000287025	9606.ENSP00000287025	9606.ENSP00000287025	9606.ENSP00000287025	9606.ENSP00000287025	9606.ENSP00000287025
9606.ENSP00000430774	9606.ENSP00000231487	9606.ENSP00000430774	9606.ENSP00000231487	9606.ENSP00000430774	9606.ENSP00000430774	9606.ENSP00000231487	9606.ENSP00000430774	9606.ENSP00000231487	9606.ENSP00000430774
9606.ENSP00000367938	9606.ENSP00000367938	9606.ENSP00000367938	9606.ENSP00000367938	9606.ENSP00000367938	9606.ENSP00000367938	9606.ENSP00000367938	9606.ENSP00000367938	9606.ENSP00000367938	9606.ENSP00000367938
9606.ENSP00000304102	9606.ENSP00000304102	9606.ENSP00000304102	9606.ENSP00000304102	9606.ENSP00000304102	9606.ENSP00000304102	9606.ENSP00000304102	9606.ENSP00000304102	9606.ENSP00000304102	9606.ENSP00000304102
9606.ENSP00000451112	9606.ENSP00000451112	9606.ENSP00000451112	9606.ENSP00000451112	9606.ENSP00000451112	9606.ENSP00000451112	9606.ENSP00000451112	9606.ENSP00000451112	9606.ENSP00000451112	9606.ENSP00000451112
9606.ENSP00000379506	9606.ENSP00000379506	9606.ENSP00000379506	9606.ENSP00000379506	9606.ENSP00000379506	9606.ENSP00000379506	9606.ENSP00000379506	9606.ENSP00000379506	9606.ENSP00000379506	9606.ENSP00000379506
9606.ENSP00000381992	9606.ENSP00000381992	9606.ENSP00000381992	9606.ENSP00000381992	9606.ENSP00000381992	9606.ENSP00000381992	9606.ENSP00000381992	9606.ENSP00000381992	9606.ENSP00000381992	9606.ENSP00000381992
9606.ENSP00000422607	9606.ENSP00000422607	9606.ENSP00000422607	9606.ENSP00000422607	9606.ENSP00000422607	9606.ENSP00000422607	9606.ENSP00000422607	9606.ENSP00000422607	9606.ENSP00000422607	9606.ENSP00000422607
9606.ENSP00000388648	9606.ENSP00000388648	9606.ENSP00000388648	9606.ENSP00000388648	9606.ENSP00000388648	9606.ENSP00000388648	9606.ENSP00000388648	9606.ENSP00000388648	9606.ENSP00000388648	9606.ENSP00000388648
9606.ENSP00000327268	9606.ENSP00000327268	9606.ENSP00000327268	9606.ENSP00000327268	9606.ENSP00000327268	9606.ENSP00000327268	9606.ENSP00000327268	9606.ENSP00000327268	9606.ENSP00000327268	9606.ENSP00000327268
9606.ENSP00000348565	9606.ENSP00000348565	9606.ENSP00000348565	9606.ENSP00000348565	9606.ENSP00000348565	9606.ENSP00000348565	9606.ENSP00000348565	9606.ENSP00000348565	9606.ENSP00000348565	9606.ENSP00000348565
9606.ENSP00000262225	9606.ENSP00000262225	9606.ENSP00000262225	9606.ENSP00000262225	9606.ENSP00000262225	9606.ENSP00000262225	9606.ENSP00000262225	9606.ENSP00000262225	9606.ENSP00000262225	9606.ENSP00000262225
9606.ENSP00000318016	9606.ENSP00000318016	9606.ENSP00000318016	9606.ENSP00000318016	9606.ENSP00000318016	9606.ENSP00000318016	9606.ENSP00000318016	9606.ENSP00000318016	9606.ENSP00000318016	9606.ENSP00000318016
9606.ENSP00000356042	9606.ENSP00000356042	9606.ENSP00000356042	9606.ENSP00000356042	9606.ENSP00000356042	9606.ENSP00000356042	9606.ENSP00000356042	9606.ENSP00000356042	9606.ENSP00000356042	9606.ENSP00000356042
9606.ENSP00000359393	9606.ENSP00000359393	9606.ENSP00000359393	9606.ENSP00000359393	9606.ENSP00000359393	9606.ENSP00000359393	9606.ENSP00000359393	9606.ENSP00000359393	9606.ENSP00000359393	9606.ENSP00000359393
9606.ENSP00000343246	9606.ENSP00000343246	9606.ENSP00000343246	9606.ENSP00000343246	9606.ENSP00000343246	9606.ENSP00000343246	9606.ENSP00000343246	9606.ENSP00000343246	9606.ENSP00000343246	9606.ENSP00000343246
9606.ENSP00000341189	9606.ENSP00000341189	9606.ENSP00000341189	9606.ENSP00000341189	9606.ENSP00000341189	9606.ENSP00000341189	9606.ENSP00000341189	9606.ENSP00000341189	9606.ENSP00000341189	9606.ENSP00000341189
9606.ENSP00000252512	9606.ENSP00000252512	9606.ENSP00000252512	9606.ENSP00000252512	9606.ENSP00000252512	9606.ENSP00000252512	9606.ENSP00000252512	9606.ENSP00000252512	9606.ENSP00000252512	9606.ENSP00000252512
9606.ENSP00000431040	9606.ENSP00000431040	9606.ENSP00000431040	9606.ENSP00000431040	9606.ENSP00000431040	9606.ENSP00000431040	9606.ENSP00000431040	9606.ENSP00000431040	9606.ENSP00000431040	9606.ENSP00000431040
9606.ENSP00000367028	9606.ENSP00000367028	9606.ENSP00000367028	9606.ENSP00000367028	9606.ENSP00000367028	9606.ENSP00000367028	9606.ENSP00000367028	9606.ENSP00000367028	9606.ENSP00000367028	9606.ENSP00000367028
9606.ENSP00000399421	9606.ENSP00000399421	9606.ENSP00000399421	9606.ENSP00000399421	9606.ENSP00000399421	9606.ENSP00000399421	9606.ENSP00000399421	9606.ENSP00000399421	9606.ENSP00000399421	9606.ENSP00000399421
9606.ENSP00000377192	9606.ENSP00000377192	9606.ENSP00000377192	9606.ENSP00000377192	9606.ENSP00000377192	9606.ENSP00000377192	9606.ENSP00000377192	9606.ENSP00000377192	9606.ENSP00000377192	9606.ENSP00000377192
9606.ENSP00000416255	9606.ENSP00000416255	9606.ENSP00000416255	9606.ENSP00000416255	9606.ENSP00000416255	9606.ENSP00000416255	9606.ENSP00000416255	9606.ENSP00000416255	9606.ENSP00000416255	9606.ENSP00000416255
9606.ENSP00000353375	9606.ENSP00000353375	9606.ENSP00000353375	9606.ENSP00000353375	9606.ENSP00000353375	9606.ENSP00000353375	9606.ENSP00000353375	9606.ENSP00000353375	9606.ENSP00000353375	9606.ENSP00000353375
9606.ENSP00000414982	9606.ENSP00000414982	9606.ENSP00000439065	9606.ENSP00000414982	9606.ENSP00000439065	9606.ENSP00000439065	9606.ENSP00000414982	9606.ENSP00000439065	9606.ENSP00000414982	9606.ENSP00000439065
9606.ENSP00000481038	9606.ENSP00000481038	9606.ENSP00000481038	9606.ENSP00000481038	9606.ENSP00000481038	9606.ENSP00000444645	9606.ENSP00000481038	9606.ENSP00000444645	9606.ENSP00000444645	9606.ENSP00000481038
9606.ENSP00000417078	9606.ENSP00000417078	9606.ENSP00000417078	9606.ENSP00000417078	9606.ENSP00000417078	9606.ENSP00000417078	9606.ENSP00000417078	9606.ENSP00000417078	9606.ENSP00000417078	9606.ENSP00000417078
9606.ENSP00000362063	9606.ENSP00000362063	9606.ENSP00000362063	9606.ENSP00000362063	9606.ENSP00000362063	9606.ENSP00000362063	9606.ENSP00000362063	9606.ENSP00000362063	9606.ENSP00000362063	9606.ENSP00000362063
9606.ENSP00000276689	9606.ENSP00000276689	9606.ENSP00000276689	9606.ENSP00000276689	9606.ENSP00000276689	9606.ENSP00000276689	9606.ENSP00000276689	9606.ENSP00000276689	9606.ENSP00000276689	9606.ENSP00000276689
9606.ENSP00000388806	9606.ENSP00000388806	9606.ENSP00000388806	9606.ENSP00000388806	9606.ENSP00000388806	9606.ENSP00000388806	9606.ENSP00000388806	9606.ENSP00000388806	9606.ENSP00000388806	9606.ENSP00000388806
9606.ENSP00000354791	9606.ENSP00000354791	9606.ENSP00000354791	9606.ENSP00000354791	9606.ENSP00000354791	9606.ENSP00000354791	9606.ENSP00000354791	9606.ENSP00000354791	9606.ENSP00000354791	9606.ENSP00000354791
9606.ENSP00000448035	9606.ENSP00000448035	9606.ENSP00000448035	9606.ENSP00000448035	9606.ENSP00000448035	9606.ENSP00000448035	9606.ENSP00000448035	9606.ENSP00000448035	9606.ENSP00000448035	9606.ENSP00000448035
9606.ENSP00000347581	9606.ENSP00000347581	9606.ENSP00000347581	9606.ENSP00000347581	9606.ENSP00000347581	9606.ENSP00000347581	9606.ENSP00000347581	9606.ENSP00000347581	9606.ENSP00000347581	9606.ENSP00000347581
9606.ENSP00000376132	9606.ENSP00000376132	9606.ENSP00000376132	9606.ENSP00000376132	9606.ENSP00000376132	9606.ENSP00000376132	9606.ENSP00000376132	9606.ENSP00000376132	9606.ENSP00000376132	9606.ENSP00000376132
9606.ENSP00000285298	9606.ENSP00000285298	9606.ENSP00000390331	9606.ENSP00000390331	9606.ENSP00000285298	9606.ENSP00000285298	9606.ENSP00000285298	9606.ENSP00000285298	9606.ENSP00000390331	9606.ENSP00000285298
9606.ENSP00000359804	9606.ENSP00000359804	9606.ENSP00000359804	9606.ENSP00000359804	9606.ENSP00000359804	9606.ENSP00000359804	9606.ENSP00000359804	9606.ENSP00000359804	9606.ENSP00000359804	9606.ENSP00000359804
9606.ENSP00000286301	9606.ENSP00000286301	9606.ENSP00000286301	9606.ENSP00000286301	9606.ENSP00000286301	9606.ENSP00000286301	9606.ENSP00000286301	9606.ENSP00000286301	9606.ENSP00000286301	9606.ENSP00000286301
9606.ENSP00000417963	9606.ENSP00000417963	9606.ENSP00000417963	9606.ENSP00000417963	9606.ENSP00000417963	9606.ENSP00000417963	9606.ENSP00000417963	9606.ENSP00000417963	9606.ENSP00000417963	9606.ENSP00000417963
9606.ENSP00000274376	9606.ENSP00000274376	9606.ENSP00000274376	9606.ENSP00000274376	9606.ENSP00000274376	9606.ENSP00000274376	9606.ENSP00000274376	9606.ENSP00000274376	9606.ENSP00000274376	9606.ENSP00000274376
9606.ENSP00000410833	9606.ENSP00000410833	9606.ENSP00000410833	9606.ENSP00000410833	9606.ENSP00000410833	9606.ENSP00000410833	9606.ENSP00000410833	9606.ENSP00000410833	9606.ENSP00000410833	9606.ENSP00000410833
9606.ENSP00000264344	9606.ENSP00000264344	9606.ENSP00000264344	9606.ENSP00000264344	9606.ENSP00000264344	9606.ENSP00000264344	9606.ENSP00000264344	9606.ENSP00000264344	9606.ENSP00000264344	9606.ENSP00000264344
9606.ENSP00000374332	9606.ENSP00000374332	9606.ENSP00000374332	9606.ENSP00000374332	9606.ENSP00000374332	9606.ENSP00000374332	9606.ENSP00000374332	9606.ENSP00000374332	9606.ENSP00000374332	9606.ENSP00000374332
9606.ENSP00000435412	9606.ENSP00000435412	9606.ENSP00000435412	9606.ENSP00000435412	9606.ENSP00000435412	9606.ENSP00000435412	9606.ENSP00000435412	9606.ENSP00000435412	9606.ENSP00000435412	9606.ENSP00000435412
9606.ENSP00000346340	9606.ENSP00000346340	9606.ENSP00000346340	9606.ENSP00000346340	9606.ENSP00000346340	9606.ENSP00000346340	9606.ENSP00000346340	9606.ENSP00000346340	9606.ENSP00000346340	9606.ENSP00000346340
9606.ENSP00000384015	9606.ENSP00000384015	9606.ENSP00000384015	9606.ENSP00000384015	9606.ENSP00000384015	9606.ENSP00000384015	9606.ENSP00000384015	9606.ENSP00000384015	9606.ENSP00000384015	9606.ENSP00000384015
9606.ENSP00000338481	9606.ENSP00000338481	9606.ENSP00000338481	9606.ENSP00000338481	9606.ENSP00000338481	9606.ENSP00000338481	9606.ENSP00000338481	9606.ENSP00000338481	9606.ENSP00000338481	9606.ENSP00000338481
9606.ENSP00000263401	9606.ENSP00000263401	9606.ENSP00000263401	9606.ENSP00000263401	9606.ENSP00000263401	9606.ENSP00000263401	9606.ENSP00000263401	9606.ENSP00000263401	9606.ENSP00000263401	9606.ENSP00000263401
9606.ENSP00000322020	9606.ENSP00000322020	9606.ENSP00000322020	9606.ENSP00000322020	9606.ENSP00000322020	9606.ENSP00000322020	9606.ENSP00000322020	9606.ENSP00000322020	9606.ENSP00000322020	9606.ENSP00000322020
9606.ENSP00000217455	9606.ENSP00000217455	9606.ENSP00000217455	9606.ENSP00000217455	9606.ENSP00000217455	9606.ENSP00000217455	9606.ENSP00000217455	9606.ENSP00000217455	9606.ENSP00000217455	9606.ENSP00000217455
9606.ENSP00000270176	9606.ENSP00000270176	9606.ENSP00000270176	9606.ENSP00000270176	9606.ENSP00000270176	9606.ENSP00000270176	9606.ENSP00000270176	9606.ENSP00000270176	9606.ENSP00000270176	9606.ENSP00000270176
9606.ENSP00000436005	9606.ENSP00000436005	9606.ENSP00000436005	9606.ENSP00000436005	9606.ENSP00000436005	9606.ENSP00000436005	9606.ENSP00000436005	9606.ENSP00000436005	9606.ENSP00000436005	9606.ENSP00000436005
9606.ENSP00000325266	9606.ENSP00000325266	9606.ENSP00000325266	9606.ENSP00000325266	9606.ENSP00000325266	9606.ENSP00000325266	9606.ENSP00000325266	9606.ENSP00000325266	9606.ENSP00000325266	9606.ENSP00000325266
9606.ENSP00000319673	9606.ENSP00000319673	9606.ENSP00000319673	9606.ENSP00000319673	9606.ENSP00000319673	9606.ENSP00000319673	9606.ENSP00000319673	9606.ENSP00000319673	9606.ENSP00000319673	9606.ENSP00000319673
9606.ENSP00000320324	9606.ENSP00000320324	9606.ENSP00000320324	9606.ENSP00000320324	9606.ENSP00000320324	9606.ENSP00000320324	9606.ENSP00000320324	9606.ENSP00000320324	9606.ENSP00000320324	9606.ENSP00000320324
9606.ENSP00000324810	9606.ENSP00000324810	9606.ENSP00000324810	9606.ENSP00000324810	9606.ENSP00000324810	9606.ENSP00000324810	9606.ENSP00000324810	9606.ENSP00000324810	9606.ENSP00000324810	9606.ENSP00000324810
9606.ENSP00000346015	9606.ENSP00000346015	9606.ENSP00000346015	9606.ENSP00000346015	9606.ENSP00000346015	9606.ENSP00000346015	9606.ENSP00000346015	9606.ENSP00000346015	9606.ENSP00000346015	9606.ENSP00000346015
9606.ENSP00000366565	9606.ENSP00000366565	9606.ENSP00000366565	9606.ENSP00000366565	9606.ENSP00000366565	9606.ENSP00000366565	9606.ENSP00000366565	9606.ENSP00000366565	9606.ENSP00000366565	9606.ENSP00000366565
9606.ENSP00000228136	9606.ENSP00000228136	9606.ENSP00000228136	9606.ENSP00000228136	9606.ENSP00000228136	9606.ENSP00000228136	9606.ENSP00000228136	9606.ENSP00000228136	9606.ENSP00000228136	9606.ENSP00000228136
9606.ENSP00000326031	9606.ENSP00000326031	9606.ENSP00000326031	9606.ENSP00000326031	9606.ENSP00000326031	9606.ENSP00000326031	9606.ENSP00000326031	9606.ENSP00000326031	9606.ENSP00000326031	9606.ENSP00000326031
9606.ENSP00000300688	9606.ENSP00000300688	9606.ENSP00000300688	9606.ENSP00000300688	9606.ENSP00000300688	9606.ENSP00000300688	9606.ENSP00000300688	9606.ENSP00000300688	9606.ENSP00000300688	9606.ENSP00000300688
9606.ENSP00000315774	9606.ENSP00000315774	9606.ENSP00000315774	9606.ENSP00000315774	9606.ENSP00000315774	9606.ENSP00000315774	9606.ENSP00000315774	9606.ENSP00000315774	9606.ENSP00000315774	9606.ENSP00000315774
9606.ENSP00000436049	9606.ENSP00000436049	9606.ENSP00000436049	9606.ENSP00000436049	9606.ENSP00000436049	9606.ENSP00000436049	9606.ENSP00000436049	9606.ENSP00000436049	9606.ENSP00000436049	9606.ENSP00000436049
9606.ENSP00000431808	9606.ENSP00000431808	9606.ENSP00000431808	9606.ENSP00000431808	9606.ENSP00000431808	9606.ENSP00000431808	9606.ENSP00000431808	9606.ENSP00000431808	9606.ENSP00000431808	9606.ENSP00000431808
9606.ENSP00000299163	9606.ENSP00000299163	9606.ENSP00000299163	9606.ENSP00000299163	9606.ENSP00000299163	9606.ENSP00000299163	9606.ENSP00000299163	9606.ENSP00000299163	9606.ENSP00000299163	9606.ENSP00000299163
9606.ENSP00000416583	9606.ENSP00000416583	9606.ENSP00000416583	9606.ENSP00000416583	9606.ENSP00000416583	9606.ENSP00000416583	9606.ENSP00000416583	9606.ENSP00000416583	9606.ENSP00000416583	9606.ENSP00000416583
9606.ENSP00000263025	9606.ENSP00000263025	9606.ENSP00000263025	9606.ENSP00000263025	9606.ENSP00000263025	9606.ENSP00000263025	9606.ENSP00000263025	9606.ENSP00000263025	9606.ENSP00000263025	9606.ENSP00000263025
9606.ENSP00000360473	9606.ENSP00000360473	9606.ENSP00000360473	9606.ENSP00000360473	9606.ENSP00000360473	9606.ENSP00000360473	9606.ENSP00000360473	9606.ENSP00000360473	9606.ENSP00000360473	9606.ENSP00000360473
9606.ENSP00000435370	9606.ENSP00000435370	9606.ENSP00000435370	9606.ENSP00000435370	9606.ENSP00000435370	9606.ENSP00000435370	9606.ENSP00000435370	9606.ENSP00000435370	9606.ENSP00000435370	9606.ENSP00000435370
9606.ENSP00000281038	9606.ENSP00000281038	9606.ENSP00000281038	9606.ENSP00000281038	9606.ENSP00000281038	9606.ENSP00000281038	9606.ENSP00000281038	9606.ENSP00000281038	9606.ENSP00000281038	9606.ENSP00000281038
9606.ENSP00000325827	9606.ENSP00000325827	9606.ENSP00000325827	9606.ENSP00000325827	9606.ENSP00000325827	9606.ENSP00000325827	9606.ENSP00000325827	9606.ENSP00000325827	9606.ENSP00000325827	9606.ENSP00000325827
9606.ENSP00000446093	9606.ENSP00000446093	9606.ENSP00000446093	9606.ENSP00000446093	9606.ENSP00000446093	9606.ENSP00000446093	9606.ENSP00000446093	9606.ENSP00000446093	9606.ENSP00000446093	9606.ENSP00000446093
9606.ENSP00000352925	9606.ENSP00000352925	9606.ENSP00000352925	9606.ENSP00000352925	9606.ENSP00000352925	9606.ENSP00000352925	9606.ENSP00000352925	9606.ENSP00000352925	9606.ENSP00000352925	9606.ENSP00000352925
9606.ENSP00000314733	9606.ENSP00000314733	9606.ENSP00000314733	9606.ENSP00000314733	9606.ENSP00000314733	9606.ENSP00000314733	9606.ENSP00000314733	9606.ENSP00000314733	9606.ENSP00000314733	9606.ENSP00000314733
9606.ENSP00000438349	9606.ENSP00000438349	9606.ENSP00000438349	9606.ENSP00000438349	9606.ENSP00000438349	9606.ENSP00000438349	9606.ENSP00000438349	9606.ENSP00000438349	9606.ENSP00000438349	9606.ENSP00000438349
9606.ENSP00000250498	9606.ENSP00000250498	9606.ENSP00000250498	9606.ENSP00000250498	9606.ENSP00000250498	9606.ENSP00000250498	9606.ENSP00000250498	9606.ENSP00000250498	9606.ENSP00000250498	9606.ENSP00000250498
9606.ENSP00000265881	9606.ENSP00000265881	9606.ENSP00000265881	9606.ENSP00000265881	9606.ENSP00000265881	9606.ENSP00000265881	9606.ENSP00000265881	9606.ENSP00000265881	9606.ENSP00000265881	9606.ENSP00000265881
9606.ENSP00000290949	9606.ENSP00000290949	9606.ENSP00000290949	9606.ENSP00000290949	9606.ENSP00000290949	9606.ENSP00000290949	9606.ENSP00000290949	9606.ENSP00000290949	9606.ENSP00000290949	9606.ENSP00000290949
9606.ENSP00000367123	9606.ENSP00000367123	9606.ENSP00000367123	9606.ENSP00000367123	9606.ENSP00000367123	9606.ENSP00000367123	9606.ENSP00000367123	9606.ENSP00000367123	9606.ENSP00000367123	9606.ENSP00000367123
9606.ENSP00000306881	9606.ENSP00000306881	9606.ENSP00000306881	9606.ENSP00000306881	9606.ENSP00000306881	9606.ENSP00000306881	9606.ENSP00000306881	9606.ENSP00000306881	9606.ENSP00000306881	9606.ENSP00000306881
9606.ENSP00000251968	9606.ENSP00000251968	9606.ENSP00000251968	9606.ENSP00000251968	9606.ENSP00000251968	9606.ENSP00000251968	9606.ENSP00000251968	9606.ENSP00000251968	9606.ENSP00000251968	9606.ENSP00000251968
9606.ENSP00000477538	9606.ENSP00000477538	9606.ENSP00000477538	9606.ENSP00000477538	9606.ENSP00000477538	9606.ENSP00000477538	9606.ENSP00000477538	9606.ENSP00000477538	9606.ENSP00000477538	9606.ENSP00000477538
9606.ENSP00000301072	9606.ENSP00000301072	9606.ENSP00000301072	9606.ENSP00000301072	9606.ENSP00000301072	9606.ENSP00000301072	9606.ENSP00000301072	9606.ENSP00000301072	9606.ENSP00000301072	9606.ENSP00000301072
9606.ENSP00000254799	9606.ENSP00000254799	9606.ENSP00000254799	9606.ENSP00000254799	9606.ENSP00000254799	9606.ENSP00000254799	9606.ENSP00000254799	9606.ENSP00000254799	9606.ENSP00000254799	9606.ENSP00000254799
9606.ENSP00000229314	9606.ENSP00000229314	9606.ENSP00000229314	9606.ENSP00000229314	9606.ENSP00000229314	9606.ENSP00000229314	9606.ENSP00000229314	9606.ENSP00000229314	9606.ENSP00000229314	9606.ENSP00000229314
9606.ENSP00000443551	9606.ENSP00000443551	9606.ENSP00000443551	9606.ENSP00000443551	9606.ENSP00000443551	9606.ENSP00000443551	9606.ENSP00000443551	9606.ENSP00000443551	9606.ENSP00000443551	9606.ENSP00000443551
9606.ENSP00000306117	9606.ENSP00000288071	9606.ENSP00000288071	9606.ENSP00000306117	9606.ENSP00000288071	9606.ENSP00000288071	9606.ENSP00000288071	9606.ENSP00000306117	9606.ENSP00000288071	9606.ENSP00000306117
9606.ENSP00000461324	9606.ENSP00000446242	9606.ENSP00000461324	9606.ENSP00000446242	9606.ENSP00000446242	9606.ENSP00000446242	9606.ENSP00000461324	9606.ENSP00000446242	9606.ENSP00000461324	9606.ENSP00000461324
9606.ENSP00000357812	9606.ENSP00000357812	9606.ENSP00000357812	9606.ENSP00000357812	9606.ENSP00000357812	9606.ENSP00000357812	9606.ENSP00000357812	9606.ENSP00000357812	9606.ENSP00000357812	9606.ENSP00000357812
9606.ENSP00000301329	9606.ENSP00000301329	9606.ENSP00000301329	9606.ENSP00000301329	9606.ENSP00000301329	9606.ENSP00000301329	9606.ENSP00000301329	9606.ENSP00000301329	9606.ENSP00000301329	9606.ENSP00000301329
9606.ENSP00000265773	9606.ENSP00000265773	9606.ENSP00000265773	9606.ENSP00000265773	9606.ENSP00000265773	9606.ENSP00000265773	9606.ENSP00000265773	9606.ENSP00000265773	9606.ENSP00000265773	9606.ENSP00000265773
9606.ENSP00000401564	9606.ENSP00000401564	9606.ENSP00000401564	9606.ENSP00000401564	9606.ENSP00000401564	9606.ENSP00000401564	9606.ENSP00000401564	9606.ENSP00000401564	9606.ENSP00000401564	9606.ENSP00000401564
9606.ENSP00000264705	9606.ENSP00000264705	9606.ENSP00000264705	9606.ENSP00000264705	9606.ENSP00000264705	9606.ENSP00000264705	9606.ENSP00000264705	9606.ENSP00000264705	9606.ENSP00000264705	9606.ENSP00000264705
9606.ENSP00000330737	9606.ENSP00000330737	9606.ENSP00000330737	9606.ENSP00000330737	9606.ENSP00000330737	9606.ENSP00000330737	9606.ENSP00000330737	9606.ENSP00000330737	9606.ENSP00000330737	9606.ENSP00000330737
9606.ENSP00000449270	9606.ENSP00000449270	9606.ENSP00000449270	9606.ENSP00000449270	9606.ENSP00000449270	9606.ENSP00000449270	9606.ENSP00000449270	9606.ENSP00000449270	9606.ENSP00000449270	9606.ENSP00000449270
9606.ENSP00000261636	9606.ENSP00000261636	9606.ENSP00000261636	9606.ENSP00000261636	9606.ENSP00000261636	9606.ENSP00000261636	9606.ENSP00000261636	9606.ENSP00000261636	9606.ENSP00000261636	9606.ENSP00000261636
9606.ENSP00000346921	9606.ENSP00000346921	9606.ENSP00000346921	9606.ENSP00000346921	9606.ENSP00000346921	9606.ENSP00000346921	9606.ENSP00000346921	9606.ENSP00000346921	9606.ENSP00000346921	9606.ENSP00000346921
9606.ENSP00000446955	9606.ENSP00000446955	9606.ENSP00000446955	9606.ENSP00000446955	9606.ENSP00000446955	9606.ENSP00000446955	9606.ENSP00000446955	9606.ENSP00000446955	9606.ENSP00000446955	9606.ENSP00000446955
9606.ENSP00000233557	9606.ENSP00000233557	9606.ENSP00000233557	9606.ENSP00000233557	9606.ENSP00000233557	9606.ENSP00000233557	9606.ENSP00000233557	9606.ENSP00000233557	9606.ENSP00000233557	9606.ENSP00000233557
9606.ENSP00000341826	9606.ENSP00000341826	9606.ENSP00000341826	9606.ENSP00000341826	9606.ENSP00000341826	9606.ENSP00000341826	9606.ENSP00000341826	9606.ENSP00000341826	9606.ENSP00000341826	9606.ENSP00000341826
9606.ENSP00000389445	9606.ENSP00000389445	9606.ENSP00000389445	9606.ENSP00000389445	9606.ENSP00000389445	9606.ENSP00000389445	9606.ENSP00000389445	9606.ENSP00000389445	9606.ENSP00000389445	9606.ENSP00000389445
9606.ENSP00000371634	9606.ENSP00000371634	9606.ENSP00000371634	9606.ENSP00000371634	9606.ENSP00000371634	9606.ENSP00000371634	9606.ENSP00000371634	9606.ENSP00000371634	9606.ENSP00000371634	9606.ENSP00000371634
9606.ENSP00000380427	9606.ENSP00000380427	9606.ENSP00000380427	9606.ENSP00000380427	9606.ENSP00000380427	9606.ENSP00000380427	9606.ENSP00000380427	9606.ENSP00000380427	9606.ENSP00000380427	9606.ENSP00000380427
9606.ENSP00000382177	9606.ENSP00000382177	9606.ENSP00000382177	9606.ENSP00000382177	9606.ENSP00000382177	9606.ENSP00000382177	9606.ENSP00000382177	9606.ENSP00000382177	9606.ENSP00000382177	9606.ENSP00000382177
9606.ENSP00000322450	9606.ENSP00000322450	9606.ENSP00000322450	9606.ENSP00000322450	9606.ENSP00000322450	9606.ENSP00000322450	9606.ENSP00000322450	9606.ENSP00000322450	9606.ENSP00000322450	9606.ENSP00000322450
9606.ENSP00000346027	9606.ENSP00000346027	9606.ENSP00000346027	9606.ENSP00000346027	9606.ENSP00000346027	9606.ENSP00000346027	9606.ENSP00000346027	9606.ENSP00000346027	9606.ENSP00000346027	9606.ENSP00000346027
9606.ENSP00000446485	9606.ENSP00000446485	9606.ENSP00000446485	9606.ENSP00000446485	9606.ENSP00000446485	9606.ENSP00000446485	9606.ENSP00000446485	9606.ENSP00000446485	9606.ENSP00000446485	9606.ENSP00000446485
9606.ENSP00000450540	9606.ENSP00000450540	9606.ENSP00000450540	9606.ENSP00000450540	9606.ENSP00000450540	9606.ENSP00000450540	9606.ENSP00000450540	9606.ENSP00000450540	9606.ENSP00000450540	9606.ENSP00000450540
9606.ENSP00000376911	9606.ENSP00000376911	9606.ENSP00000376911	9606.ENSP00000376911	9606.ENSP00000376911	9606.ENSP00000376911	9606.ENSP00000376911	9606.ENSP00000376911	9606.ENSP00000376911	9606.ENSP00000376911
9606.ENSP00000256383	9606.ENSP00000256383	9606.ENSP00000256383	9606.ENSP00000256383	9606.ENSP00000256383	9606.ENSP00000256383	9606.ENSP00000256383	9606.ENSP00000256383	9606.ENSP00000256383	9606.ENSP00000256383
9606.ENSP00000280082	9606.ENSP00000452252	9606.ENSP00000452252	9606.ENSP00000452252	9606.ENSP00000280082	9606.ENSP00000452252	9606.ENSP00000280082	9606.ENSP00000280082	9606.ENSP00000452252	9606.ENSP00000280082
9606.ENSP00000261479	9606.ENSP00000261479	9606.ENSP00000261479	9606.ENSP00000261479	9606.ENSP00000261479	9606.ENSP00000261479	9606.ENSP00000261479	9606.ENSP00000261479	9606.ENSP00000261479	9606.ENSP00000261479
9606.ENSP00000378920	9606.ENSP00000378920	9606.ENSP00000378920	9606.ENSP00000378920	9606.ENSP00000378920	9606.ENSP00000378920	9606.ENSP00000378920	9606.ENSP00000378920	9606.ENSP00000378920	9606.ENSP00000378920
9606.ENSP00000222399	9606.ENSP00000222399	9606.ENSP00000222399	9606.ENSP00000222399	9606.ENSP00000222399	9606.ENSP00000222399	9606.ENSP00000222399	9606.ENSP00000222399	9606.ENSP00000222399	9606.ENSP00000222399
9606.ENSP00000318176	9606.ENSP00000318176	9606.ENSP00000318176	9606.ENSP00000318176	9606.ENSP00000318176	9606.ENSP00000318176	9606.ENSP00000318176	9606.ENSP00000318176	9606.ENSP00000318176	9606.ENSP00000318176
9606.ENSP00000313854	9606.ENSP00000313854	9606.ENSP00000313854	9606.ENSP00000313854	9606.ENSP00000313854	9606.ENSP00000313854	9606.ENSP00000313854	9606.ENSP00000313854	9606.ENSP00000313854	9606.ENSP00000313854
9606.ENSP00000435926	9606.ENSP00000435926	9606.ENSP00000435926	9606.ENSP00000435926	9606.ENSP00000435926	9606.ENSP00000435926	9606.ENSP00000435926	9606.ENSP00000435926	9606.ENSP00000435926	9606.ENSP00000435926
9606.ENSP00000349168	9606.ENSP00000349168	9606.ENSP00000349168	9606.ENSP00000349168	9606.ENSP00000349168	9606.ENSP00000349168	9606.ENSP00000349168	9606.ENSP00000349168	9606.ENSP00000349168	9606.ENSP00000349168
9606.ENSP00000360644	9606.ENSP00000360644	9606.ENSP00000360644	9606.ENSP00000360644	9606.ENSP00000360644	9606.ENSP00000360644	9606.ENSP00000360644	9606.ENSP00000360644	9606.ENSP00000360644	9606.ENSP00000360644
9606.ENSP00000353575	9606.ENSP00000353575	9606.ENSP00000353575	9606.ENSP00000353575	9606.ENSP00000353575	9606.ENSP00000353575	9606.ENSP00000353575	9606.ENSP00000353575	9606.ENSP00000353575	9606.ENSP00000353575
9606.ENSP00000272298	9606.ENSP00000272298	9606.ENSP00000272298	9606.ENSP00000272298	9606.ENSP00000272298	9606.ENSP00000272298	9606.ENSP00000272298	9606.ENSP00000272298	9606.ENSP00000272298	9606.ENSP00000272298
9606.ENSP00000261574	9606.ENSP00000261574	9606.ENSP00000261574	9606.ENSP00000261574	9606.ENSP00000261574	9606.ENSP00000261574	9606.ENSP00000261574	9606.ENSP00000261574	9606.ENSP00000261574	9606.ENSP00000261574
9606.ENSP00000265056	9606.ENSP00000265056	9606.ENSP00000265056	9606.ENSP00000265056	9606.ENSP00000265056	9606.ENSP00000265056	9606.ENSP00000265056	9606.ENSP00000265056	9606.ENSP00000265056	9606.ENSP00000265056
9606.ENSP00000230431	9606.ENSP00000230431	9606.ENSP00000230431	9606.ENSP00000230431	9606.ENSP00000230431	9606.ENSP00000230431	9606.ENSP00000230431	9606.ENSP00000230431	9606.ENSP00000230431	9606.ENSP00000230431
9606.ENSP00000351157	9606.ENSP00000351157	9606.ENSP00000351157	9606.ENSP00000351157	9606.ENSP00000351157	9606.ENSP00000351157	9606.ENSP00000351157	9606.ENSP00000351157	9606.ENSP00000351157	9606.ENSP00000351157
9606.ENSP00000231238	9606.ENSP00000231238	9606.ENSP00000231238	9606.ENSP00000231238	9606.ENSP00000231238	9606.ENSP00000231238	9606.ENSP00000231238	9606.ENSP00000231238	9606.ENSP00000231238	9606.ENSP00000231238
9606.ENSP00000280346	9606.ENSP00000280346	9606.ENSP00000280346	9606.ENSP00000280346	9606.ENSP00000280346	9606.ENSP00000280346	9606.ENSP00000280346	9606.ENSP00000280346	9606.ENSP00000280346	9606.ENSP00000280346
9606.ENSP00000012443	9606.ENSP00000012443	9606.ENSP00000012443	9606.ENSP00000012443	9606.ENSP00000012443	9606.ENSP00000012443	9606.ENSP00000012443	9606.ENSP00000012443	9606.ENSP00000012443	9606.ENSP00000012443
9606.ENSP00000341885	9606.ENSP00000341885	9606.ENSP00000341885	9606.ENSP00000341885	9606.ENSP00000341885	9606.ENSP00000341885	9606.ENSP00000341885	9606.ENSP00000341885	9606.ENSP00000341885	9606.ENSP00000341885
9606.ENSP00000370023	9606.ENSP00000370023	9606.ENSP00000370023	9606.ENSP00000370023	9606.ENSP00000370023	9606.ENSP00000370023	9606.ENSP00000370023	9606.ENSP00000370023	9606.ENSP00000370023	9606.ENSP00000370023
9606.ENSP00000313603	9606.ENSP00000313603	9606.ENSP00000313603	9606.ENSP00000313603	9606.ENSP00000313603	9606.ENSP00000313603	9606.ENSP00000313603	9606.ENSP00000313603	9606.ENSP00000313603	9606.ENSP00000313603
9606.ENSP00000447001	9606.ENSP00000447001	9606.ENSP00000447001	9606.ENSP00000447001	9606.ENSP00000447001	9606.ENSP00000447001	9606.ENSP00000447001	9606.ENSP00000447001	9606.ENSP00000447001	9606.ENSP00000447001
9606.ENSP00000452909	9606.ENSP00000452909	9606.ENSP00000452909	9606.ENSP00000452909	9606.ENSP00000452909	9606.ENSP00000452909	9606.ENSP00000452909	9606.ENSP00000452909	9606.ENSP00000452909	9606.ENSP00000452909
9606.ENSP00000044462	9606.ENSP00000044462	9606.ENSP00000044462	9606.ENSP00000044462	9606.ENSP00000044462	9606.ENSP00000044462	9606.ENSP00000044462	9606.ENSP00000044462	9606.ENSP00000044462	9606.ENSP00000044462
9606.ENSP00000382341	9606.ENSP00000382341	9606.ENSP00000382341	9606.ENSP00000382341	9606.ENSP00000382341	9606.ENSP00000382341	9606.ENSP00000382341	9606.ENSP00000382341	9606.ENSP00000382341	9606.ENSP00000382341
9606.ENSP00000338777	9606.ENSP00000338777	9606.ENSP00000338777	9606.ENSP00000338777	9606.ENSP00000338777	9606.ENSP00000338777	9606.ENSP00000338777	9606.ENSP00000338777	9606.ENSP00000338777	9606.ENSP00000338777
9606.ENSP00000372155	9606.ENSP00000372155	9606.ENSP00000372155	9606.ENSP00000372155	9606.ENSP00000372155	9606.ENSP00000372155	9606.ENSP00000372155	9606.ENSP00000372155	9606.ENSP00000372155	9606.ENSP00000372155
9606.ENSP00000331019	9606.ENSP00000331019	9606.ENSP00000331019	9606.ENSP00000331019	9606.ENSP00000331019	9606.ENSP00000331019	9606.ENSP00000331019	9606.ENSP00000331019	9606.ENSP00000331019	9606.ENSP00000331019
9606.ENSP00000267973	9606.ENSP00000267973	9606.ENSP00000267973	9606.ENSP00000267973	9606.ENSP00000267973	9606.ENSP00000267973	9606.ENSP00000267973	9606.ENSP00000267973	9606.ENSP00000267973	9606.ENSP00000267973
9606.ENSP00000312734	9606.ENSP00000312734	9606.ENSP00000312734	9606.ENSP00000312734	9606.ENSP00000312734	9606.ENSP00000312734	9606.ENSP00000312734	9606.ENSP00000312734	9606.ENSP00000312734	9606.ENSP00000312734
9606.ENSP00000259746	9606.ENSP00000259746	9606.ENSP00000259746	9606.ENSP00000259746	9606.ENSP00000259746	9606.ENSP00000259746	9606.ENSP00000259746	9606.ENSP00000259746	9606.ENSP00000259746	9606.ENSP00000259746
9606.ENSP00000455625	9606.ENSP00000455625	9606.ENSP00000455625	9606.ENSP00000455625	9606.ENSP00000455625	9606.ENSP00000455625	9606.ENSP00000455625	9606.ENSP00000455625	9606.ENSP00000455625	9606.ENSP00000455625
9606.ENSP00000318318	9606.ENSP00000318318	9606.ENSP00000318318	9606.ENSP00000318318	9606.ENSP00000318318	9606.ENSP00000318318	9606.ENSP00000318318	9606.ENSP00000318318	9606.ENSP00000318318	9606.ENSP00000318318
9606.ENSP00000477715	9606.ENSP00000477715	9606.ENSP00000477715	9606.ENSP00000477715	9606.ENSP00000477715	9606.ENSP00000477715	9606.ENSP00000477715	9606.ENSP00000477715	9606.ENSP00000477715	9606.ENSP00000477715
9606.ENSP00000300291	9606.ENSP00000300291	9606.ENSP00000300291	9606.ENSP00000300291	9606.ENSP00000300291	9606.ENSP00000300291	9606.ENSP00000300291	9606.ENSP00000300291	9606.ENSP00000300291	9606.ENSP00000300291
9606.ENSP00000343535	9606.ENSP00000343535	9606.ENSP00000343535	9606.ENSP00000343535	9606.ENSP00000343535	9606.ENSP00000343535	9606.ENSP00000343535	9606.ENSP00000343535	9606.ENSP00000343535	9606.ENSP00000343535
9606.ENSP00000262507	9606.ENSP00000262507	9606.ENSP00000262507	9606.ENSP00000262507	9606.ENSP00000262507	9606.ENSP00000262507	9606.ENSP00000262507	9606.ENSP00000262507	9606.ENSP00000262507	9606.ENSP00000262507
9606.ENSP00000268097	9606.ENSP00000268097	9606.ENSP00000268097	9606.ENSP00000268097	9606.ENSP00000268097	9606.ENSP00000268097	9606.ENSP00000268097	9606.ENSP00000268097	9606.ENSP00000268097	9606.ENSP00000268097
9606.ENSP00000325677	9606.ENSP00000325677	9606.ENSP00000325677	9606.ENSP00000325677	9606.ENSP00000325677	9606.ENSP00000325677	9606.ENSP00000325677	9606.ENSP00000325677	9606.ENSP00000325677	9606.ENSP00000325677
9606.ENSP00000367615	9606.ENSP00000367615	9606.ENSP00000367615	9606.ENSP00000367615	9606.ENSP00000367615	9606.ENSP00000367615	9606.ENSP00000367615	9606.ENSP00000367615	9606.ENSP00000367615	9606.ENSP00000367615
9606.ENSP00000379217	9606.ENSP00000379217	9606.ENSP00000379217	9606.ENSP00000379217	9606.ENSP00000379217	9606.ENSP00000379217	9606.ENSP00000379217	9606.ENSP00000379217	9606.ENSP00000379217	9606.ENSP00000379217
9606.ENSP00000343190	9606.ENSP00000343190	9606.ENSP00000343190	9606.ENSP00000343190	9606.ENSP00000343190	9606.ENSP00000343190	9606.ENSP00000343190	9606.ENSP00000343190	9606.ENSP00000343190	9606.ENSP00000343190
9606.ENSP00000301738	9606.ENSP00000301738	9606.ENSP00000301738	9606.ENSP00000301738	9606.ENSP00000301738	9606.ENSP00000301738	9606.ENSP00000301738	9606.ENSP00000301738	9606.ENSP00000301738	9606.ENSP00000301738
9606.ENSP00000310668	9606.ENSP00000310668	9606.ENSP00000310668	9606.ENSP00000310668	9606.ENSP00000310668	9606.ENSP00000310668	9606.ENSP00000310668	9606.ENSP00000310668	9606.ENSP00000310668	9606.ENSP00000310668
9606.ENSP00000394842	9606.ENSP00000394842	9606.ENSP00000394842	9606.ENSP00000394842	9606.ENSP00000394842	9606.ENSP00000394842	9606.ENSP00000394842	9606.ENSP00000394842	9606.ENSP00000394842	9606.ENSP00000394842
9606.ENSP00000415115	9606.ENSP00000415115	9606.ENSP00000415115	9606.ENSP00000415115	9606.ENSP00000415115	9606.ENSP00000415115	9606.ENSP00000415115	9606.ENSP00000415115	9606.ENSP00000415115	9606.ENSP00000415115
9606.ENSP00000405620	9606.ENSP00000405620	9606.ENSP00000405620	9606.ENSP00000405620	9606.ENSP00000405620	9606.ENSP00000405620	9606.ENSP00000405620	9606.ENSP00000405620	9606.ENSP00000405620	9606.ENSP00000405620
9606.ENSP00000420588	9606.ENSP00000420588	9606.ENSP00000420588	9606.ENSP00000420588	9606.ENSP00000420588	9606.ENSP00000420588	9606.ENSP00000420588	9606.ENSP00000420588	9606.ENSP00000420588	9606.ENSP00000420588
9606.ENSP00000300289	9606.ENSP00000300289	9606.ENSP00000300289	9606.ENSP00000300289	9606.ENSP00000300289	9606.ENSP00000300289	9606.ENSP00000300289	9606.ENSP00000300289	9606.ENSP00000300289	9606.ENSP00000300289
9606.ENSP00000368528	9606.ENSP00000368528	9606.ENSP00000368528	9606.ENSP00000368528	9606.ENSP00000368528	9606.ENSP00000368528	9606.ENSP00000368528	9606.ENSP00000368528	9606.ENSP00000368528	9606.ENSP00000368528
9606.ENSP00000303575	9606.ENSP00000303575	9606.ENSP00000303575	9606.ENSP00000303575	9606.ENSP00000303575	9606.ENSP00000303575	9606.ENSP00000303575	9606.ENSP00000303575	9606.ENSP00000303575	9606.ENSP00000303575
9606.ENSP00000368646	9606.ENSP00000368646	9606.ENSP00000368646	9606.ENSP00000368646	9606.ENSP00000368646	9606.ENSP00000368646	9606.ENSP00000368646	9606.ENSP00000368646	9606.ENSP00000368646	9606.ENSP00000368646
9606.ENSP00000346955	9606.ENSP00000346955	9606.ENSP00000346955	9606.ENSP00000346955	9606.ENSP00000346955	9606.ENSP00000346955	9606.ENSP00000346955	9606.ENSP00000346955	9606.ENSP00000346955	9606.ENSP00000346955
9606.ENSP00000344166	9606.ENSP00000340305	9606.ENSP00000340305	9606.ENSP00000340305	9606.ENSP00000340305	9606.ENSP00000340305	9606.ENSP00000344166	9606.ENSP00000344166	9606.ENSP00000340305	9606.ENSP00000344166
9606.ENSP00000381293	9606.ENSP00000381293	9606.ENSP00000381293	9606.ENSP00000381293	9606.ENSP00000381293	9606.ENSP00000381293	9606.ENSP00000381293	9606.ENSP00000381293	9606.ENSP00000381293	9606.ENSP00000381293
9606.ENSP00000225665	9606.ENSP00000225665	9606.ENSP00000225665	9606.ENSP00000225665	9606.ENSP00000225665	9606.ENSP00000225665	9606.ENSP00000225665	9606.ENSP00000225665	9606.ENSP00000225665	9606.ENSP00000225665
9606.ENSP00000250124	9606.ENSP00000250124	9606.ENSP00000250124	9606.ENSP00000250124	9606.ENSP00000250124	9606.ENSP00000250124	9606.ENSP00000250124	9606.ENSP00000250124	9606.ENSP00000250124	9606.ENSP00000250124
9606.ENSP00000341082	9606.ENSP00000341082	9606.ENSP00000341082	9606.ENSP00000341082	9606.ENSP00000341082	9606.ENSP00000341082	9606.ENSP00000341082	9606.ENSP00000341082	9606.ENSP00000341082	9606.ENSP00000341082
9606.ENSP00000460823	9606.ENSP00000460823	9606.ENSP00000460823	9606.ENSP00000460823	9606.ENSP00000460823	9606.ENSP00000460823	9606.ENSP00000460823	9606.ENSP00000460823	9606.ENSP00000460823	9606.ENSP00000460823
9606.ENSP00000336702	9606.ENSP00000336702	9606.ENSP00000336702	9606.ENSP00000336702	9606.ENSP00000336702	9606.ENSP00000336702	9606.ENSP00000336702	9606.ENSP00000336702	9606.ENSP00000336702	9606.ENSP00000336702
9606.ENSP00000318646	9606.ENSP00000318646	9606.ENSP00000318646	9606.ENSP00000318646	9606.ENSP00000318646	9606.ENSP00000318646	9606.ENSP00000318646	9606.ENSP00000318646	9606.ENSP00000318646	9606.ENSP00000318646
9606.ENSP00000302783	9606.ENSP00000302783	9606.ENSP00000302783	9606.ENSP00000302783	9606.ENSP00000302783	9606.ENSP00000302783	9606.ENSP00000302783	9606.ENSP00000302783	9606.ENSP00000302783	9606.ENSP00000302783
9606.ENSP00000460964	9606.ENSP00000460964	9606.ENSP00000460964	9606.ENSP00000460964	9606.ENSP00000460964	9606.ENSP00000460964	9606.ENSP00000460964	9606.ENSP00000460964	9606.ENSP00000460964	9606.ENSP00000460964
9606.ENSP00000317468	9606.ENSP00000317468	9606.ENSP00000317468	9606.ENSP00000317468	9606.ENSP00000317468	9606.ENSP00000317468	9606.ENSP00000317468	9606.ENSP00000317468	9606.ENSP00000317468	9606.ENSP00000317468
9606.ENSP00000442068	9606.ENSP00000442068	9606.ENSP00000442068	9606.ENSP00000442068	9606.ENSP00000442068	9606.ENSP00000442068	9606.ENSP00000442068	9606.ENSP00000442068	9606.ENSP00000442068	9606.ENSP00000442068
9606.ENSP00000298925	9606.ENSP00000298925	9606.ENSP00000298925	9606.ENSP00000298925	9606.ENSP00000298925	9606.ENSP00000298925	9606.ENSP00000298925	9606.ENSP00000298925	9606.ENSP00000298925	9606.ENSP00000298925
9606.ENSP00000436318	9606.ENSP00000436318	9606.ENSP00000436318	9606.ENSP00000436318	9606.ENSP00000436318	9606.ENSP00000436318	9606.ENSP00000436318	9606.ENSP00000436318	9606.ENSP00000436318	9606.ENSP00000436318
9606.ENSP00000308430	9606.ENSP00000308430	9606.ENSP00000308430	9606.ENSP00000308430	9606.ENSP00000308430	9606.ENSP00000308430	9606.ENSP00000308430	9606.ENSP00000308430	9606.ENSP00000308430	9606.ENSP00000308430
9606.ENSP00000403524	9606.ENSP00000403524	9606.ENSP00000403524	9606.ENSP00000403524	9606.ENSP00000403524	9606.ENSP00000403524	9606.ENSP00000403524	9606.ENSP00000403524	9606.ENSP00000403524	9606.ENSP00000403524
9606.ENSP00000441875	9606.ENSP00000441875	9606.ENSP00000441875	9606.ENSP00000441875	9606.ENSP00000441875	9606.ENSP00000441875	9606.ENSP00000441875	9606.ENSP00000441875	9606.ENSP00000441875	9606.ENSP00000441875
9606.ENSP00000354032	9606.ENSP00000354032	9606.ENSP00000354032	9606.ENSP00000354032	9606.ENSP00000354032	9606.ENSP00000354032	9606.ENSP00000354032	9606.ENSP00000354032	9606.ENSP00000354032	9606.ENSP00000354032
9606.ENSP00000284719	9606.ENSP00000284719	9606.ENSP00000284719	9606.ENSP00000284719	9606.ENSP00000284719	9606.ENSP00000284719	9606.ENSP00000284719	9606.ENSP00000284719	9606.ENSP00000284719	9606.ENSP00000284719
9606.ENSP00000444357	9606.ENSP00000444357	9606.ENSP00000444357	9606.ENSP00000444357	9606.ENSP00000444357	9606.ENSP00000444357	9606.ENSP00000444357	9606.ENSP00000444357	9606.ENSP00000444357	9606.ENSP00000444357
9606.ENSP00000347719	9606.ENSP00000347719	9606.ENSP00000347719	9606.ENSP00000347719	9606.ENSP00000347719	9606.ENSP00000347719	9606.ENSP00000347719	9606.ENSP00000347719	9606.ENSP00000347719	9606.ENSP00000347719
9606.ENSP00000303356	9606.ENSP00000303356	9606.ENSP00000303356	9606.ENSP00000303356	9606.ENSP00000303356	9606.ENSP00000303356	9606.ENSP00000303356	9606.ENSP00000303356	9606.ENSP00000303356	9606.ENSP00000303356
9606.ENSP00000226230	9606.ENSP00000226230	9606.ENSP00000226230	9606.ENSP00000226230	9606.ENSP00000226230	9606.ENSP00000226230	9606.ENSP00000226230	9606.ENSP00000226230	9606.ENSP00000226230	9606.ENSP00000226230
9606.ENSP00000309830	9606.ENSP00000309830	9606.ENSP00000309830	9606.ENSP00000309830	9606.ENSP00000309830	9606.ENSP00000309830	9606.ENSP00000309830	9606.ENSP00000309830	9606.ENSP00000309830	9606.ENSP00000309830
9606.ENSP00000225430	9606.ENSP00000225430	9606.ENSP00000225430	9606.ENSP00000225430	9606.ENSP00000225430	9606.ENSP00000225430	9606.ENSP00000225430	9606.ENSP00000225430	9606.ENSP00000225430	9606.ENSP00000225430
9606.ENSP00000290216	9606.ENSP00000290216	9606.ENSP00000290216	9606.ENSP00000290216	9606.ENSP00000290216	9606.ENSP00000290216	9606.ENSP00000290216	9606.ENSP00000290216	9606.ENSP00000290216	9606.ENSP00000290216
9606.ENSP00000320184	9606.ENSP00000320184	9606.ENSP00000320184	9606.ENSP00000320184	9606.ENSP00000320184	9606.ENSP00000320184	9606.ENSP00000320184	9606.ENSP00000320184	9606.ENSP00000320184	9606.ENSP00000320184
9606.ENSP00000463784	9606.ENSP00000463784	9606.ENSP00000463784	9606.ENSP00000463784	9606.ENSP00000463784	9606.ENSP00000463784	9606.ENSP00000463784	9606.ENSP00000463784	9606.ENSP00000463784	9606.ENSP00000463784
9606.ENSP00000225573	9606.ENSP00000225573	9606.ENSP00000225573	9606.ENSP00000225573	9606.ENSP00000225573	9606.ENSP00000225573	9606.ENSP00000225573	9606.ENSP00000225573	9606.ENSP00000225573	9606.ENSP00000225573
9606.ENSP00000345774	9606.ENSP00000345774	9606.ENSP00000345774	9606.ENSP00000345774	9606.ENSP00000345774	9606.ENSP00000345774	9606.ENSP00000345774	9606.ENSP00000345774	9606.ENSP00000345774	9606.ENSP00000345774
9606.ENSP00000463559	9606.ENSP00000463559	9606.ENSP00000217652	9606.ENSP00000463559	9606.ENSP00000217652	9606.ENSP00000217652	9606.ENSP00000217652	9606.ENSP00000463559	9606.ENSP00000463559	9606.ENSP00000463559
9606.ENSP00000357858	9606.ENSP00000357858	9606.ENSP00000357858	9606.ENSP00000357858	9606.ENSP00000357858	9606.ENSP00000357858	9606.ENSP00000357858	9606.ENSP00000357858	9606.ENSP00000357858	9606.ENSP00000357858
9606.ENSP00000290913	9606.ENSP00000290913	9606.ENSP00000290913	9606.ENSP00000290913	9606.ENSP00000290913	9606.ENSP00000290913	9606.ENSP00000290913	9606.ENSP00000290913	9606.ENSP00000290913	9606.ENSP00000290913
9606.ENSP00000384109	9606.ENSP00000384109	9606.ENSP00000384109	9606.ENSP00000384109	9606.ENSP00000384109	9606.ENSP00000384109	9606.ENSP00000384109	9606.ENSP00000384109	9606.ENSP00000384109	9606.ENSP00000384109
9606.ENSP00000406463	9606.ENSP00000406463	9606.ENSP00000406463	9606.ENSP00000406463	9606.ENSP00000406463	9606.ENSP00000406463	9606.ENSP00000406463	9606.ENSP00000406463	9606.ENSP00000406463	9606.ENSP00000406463
9606.ENSP00000353826	9606.ENSP00000353826	9606.ENSP00000353826	9606.ENSP00000353826	9606.ENSP00000353826	9606.ENSP00000353826	9606.ENSP00000353826	9606.ENSP00000353826	9606.ENSP00000353826	9606.ENSP00000353826
9606.ENSP00000252699	9606.ENSP00000252699	9606.ENSP00000252699	9606.ENSP00000252699	9606.ENSP00000252699	9606.ENSP00000252699	9606.ENSP00000252699	9606.ENSP00000252699	9606.ENSP00000252699	9606.ENSP00000252699
9606.ENSP00000215071	9606.ENSP00000215071	9606.ENSP00000215071	9606.ENSP00000215071	9606.ENSP00000215071	9606.ENSP00000215071	9606.ENSP00000215071	9606.ENSP00000215071	9606.ENSP00000215071	9606.ENSP00000215071
9606.ENSP00000346088	9606.ENSP00000346088	9606.ENSP00000346088	9606.ENSP00000346088	9606.ENSP00000346088	9606.ENSP00000346088	9606.ENSP00000346088	9606.ENSP00000346088	9606.ENSP00000346088	9606.ENSP00000346088
9606.ENSP00000484638	9606.ENSP00000355657	9606.ENSP00000254810	9606.ENSP00000254810	9606.ENSP00000355657	9606.ENSP00000355657	9606.ENSP00000484638	9606.ENSP00000333277	9606.ENSP00000355657	9606.ENSP00000484638
9606.ENSP00000466134	9606.ENSP00000466134	9606.ENSP00000466134	9606.ENSP00000466134	9606.ENSP00000466134	9606.ENSP00000466134	9606.ENSP00000466134	9606.ENSP00000466134	9606.ENSP00000466134	9606.ENSP00000466134
9606.ENSP00000346954	9606.ENSP00000346954	9606.ENSP00000346954	9606.ENSP00000346954	9606.ENSP00000346954	9606.ENSP00000346954	9606.ENSP00000346954	9606.ENSP00000346954	9606.ENSP00000346954	9606.ENSP00000346954
9606.ENSP00000221855	9606.ENSP00000221855	9606.ENSP00000221855	9606.ENSP00000221855	9606.ENSP00000221855	9606.ENSP00000221855	9606.ENSP00000221855	9606.ENSP00000221855	9606.ENSP00000221855	9606.ENSP00000221855
9606.ENSP00000445135	9606.ENSP00000445135	9606.ENSP00000445135	9606.ENSP00000445135	9606.ENSP00000445135	9606.ENSP00000445135	9606.ENSP00000445135	9606.ENSP00000445135	9606.ENSP00000445135	9606.ENSP00000445135
9606.ENSP00000300605	9606.ENSP00000300605	9606.ENSP00000300605	9606.ENSP00000300605	9606.ENSP00000300605	9606.ENSP00000300605	9606.ENSP00000300605	9606.ENSP00000300605	9606.ENSP00000300605	9606.ENSP00000300605
9606.ENSP00000301939	9606.ENSP00000301939	9606.ENSP00000301939	9606.ENSP00000301939	9606.ENSP00000301939	9606.ENSP00000301939	9606.ENSP00000301939	9606.ENSP00000301939	9606.ENSP00000301939	9606.ENSP00000301939
9606.ENSP00000248342	9606.ENSP00000248342	9606.ENSP00000248342	9606.ENSP00000248342	9606.ENSP00000248342	9606.ENSP00000248342	9606.ENSP00000248342	9606.ENSP00000248342	9606.ENSP00000248342	9606.ENSP00000248342
9606.ENSP00000261714	9606.ENSP00000261714	9606.ENSP00000261714	9606.ENSP00000261714	9606.ENSP00000261714	9606.ENSP00000261714	9606.ENSP00000261714	9606.ENSP00000261714	9606.ENSP00000261714	9606.ENSP00000261714
9606.ENSP00000226004	9606.ENSP00000226004	9606.ENSP00000226004	9606.ENSP00000226004	9606.ENSP00000226004	9606.ENSP00000226004	9606.ENSP00000226004	9606.ENSP00000226004	9606.ENSP00000226004	9606.ENSP00000226004
9606.ENSP00000472465	9606.ENSP00000472465	9606.ENSP00000472465	9606.ENSP00000472465	9606.ENSP00000472465	9606.ENSP00000472465	9606.ENSP00000472465	9606.ENSP00000472465	9606.ENSP00000472465	9606.ENSP00000472465
9606.ENSP00000262812	9606.ENSP00000262812	9606.ENSP00000262812	9606.ENSP00000262812	9606.ENSP00000262812	9606.ENSP00000262812	9606.ENSP00000262812	9606.ENSP00000262812	9606.ENSP00000262812	9606.ENSP00000262812
9606.ENSP00000322991	9606.ENSP00000322991	9606.ENSP00000322991	9606.ENSP00000322991	9606.ENSP00000322991	9606.ENSP00000322991	9606.ENSP00000322991	9606.ENSP00000322991	9606.ENSP00000322991	9606.ENSP00000322991
9606.ENSP00000263270	9606.ENSP00000263270	9606.ENSP00000263270	9606.ENSP00000263270	9606.ENSP00000263270	9606.ENSP00000263270	9606.ENSP00000263270	9606.ENSP00000263270	9606.ENSP00000263270	9606.ENSP00000263270
9606.ENSP00000302100	9606.ENSP00000302100	9606.ENSP00000302100	9606.ENSP00000302100	9606.ENSP00000302100	9606.ENSP00000302100	9606.ENSP00000302100	9606.ENSP00000302100	9606.ENSP00000302100	9606.ENSP00000302100
9606.ENSP00000472985	9606.ENSP00000472985	9606.ENSP00000472985	9606.ENSP00000472985	9606.ENSP00000472985	9606.ENSP00000472985	9606.ENSP00000472985	9606.ENSP00000472985	9606.ENSP00000472985	9606.ENSP00000472985
9606.ENSP00000222247	9606.ENSP00000222247	9606.ENSP00000222247	9606.ENSP00000222247	9606.ENSP00000222247	9606.ENSP00000222247	9606.ENSP00000222247	9606.ENSP00000222247	9606.ENSP00000222247	9606.ENSP00000222247
9606.ENSP00000393313	9606.ENSP00000393313	9606.ENSP00000393313	9606.ENSP00000393313	9606.ENSP00000393313	9606.ENSP00000393313	9606.ENSP00000393313	9606.ENSP00000393313	9606.ENSP00000393313	9606.ENSP00000393313
9606.ENSP00000221856	9606.ENSP00000221856	9606.ENSP00000221856	9606.ENSP00000221856	9606.ENSP00000221856	9606.ENSP00000221856	9606.ENSP00000221856	9606.ENSP00000221856	9606.ENSP00000221856	9606.ENSP00000221856
9606.ENSP00000264167	9606.ENSP00000264167	9606.ENSP00000264167	9606.ENSP00000264167	9606.ENSP00000264167	9606.ENSP00000264167	9606.ENSP00000264167	9606.ENSP00000264167	9606.ENSP00000264167	9606.ENSP00000264167
9606.ENSP00000242776	9606.ENSP00000242776	9606.ENSP00000379475	9606.ENSP00000379475	9606.ENSP00000242776	9606.ENSP00000242776	9606.ENSP00000242776	9606.ENSP00000379475	9606.ENSP00000242776	9606.ENSP00000379475
9606.ENSP00000360305	9606.ENSP00000360305	9606.ENSP00000360305	9606.ENSP00000360305	9606.ENSP00000360305	9606.ENSP00000360305	9606.ENSP00000360305	9606.ENSP00000360305	9606.ENSP00000360305	9606.ENSP00000360305
9606.ENSP00000367086	9606.ENSP00000367086	9606.ENSP00000367086	9606.ENSP00000367086	9606.ENSP00000367086	9606.ENSP00000367086	9606.ENSP00000367086	9606.ENSP00000367086	9606.ENSP00000367086	9606.ENSP00000367086
9606.ENSP00000279146	9606.ENSP00000279146	9606.ENSP00000279146	9606.ENSP00000279146	9606.ENSP00000279146	9606.ENSP00000279146	9606.ENSP00000279146	9606.ENSP00000279146	9606.ENSP00000279146	9606.ENSP00000279146
9606.ENSP00000359025	9606.ENSP00000359025	9606.ENSP00000359025	9606.ENSP00000359025	9606.ENSP00000359025	9606.ENSP00000359025	9606.ENSP00000359025	9606.ENSP00000359025	9606.ENSP00000359025	9606.ENSP00000359025
9606.ENSP00000255194	9606.ENSP00000255194	9606.ENSP00000255194	9606.ENSP00000255194	9606.ENSP00000255194	9606.ENSP00000255194	9606.ENSP00000255194	9606.ENSP00000255194	9606.ENSP00000255194	9606.ENSP00000255194
9606.ENSP00000261712	9606.ENSP00000261712	9606.ENSP00000261712	9606.ENSP00000261712	9606.ENSP00000261712	9606.ENSP00000261712	9606.ENSP00000261712	9606.ENSP00000261712	9606.ENSP00000261712	9606.ENSP00000261712
9606.ENSP00000348442	9606.ENSP00000348442	9606.ENSP00000348442	9606.ENSP00000348442	9606.ENSP00000348442	9606.ENSP00000348442	9606.ENSP00000348442	9606.ENSP00000348442	9606.ENSP00000348442	9606.ENSP00000348442
9606.ENSP00000430598	9606.ENSP00000430598	9606.ENSP00000430598	9606.ENSP00000430598	9606.ENSP00000430598	9606.ENSP00000430598	9606.ENSP00000430598	9606.ENSP00000430598	9606.ENSP00000430598	9606.ENSP00000430598
9606.ENSP00000366237	9606.ENSP00000366237	9606.ENSP00000366237	9606.ENSP00000366237	9606.ENSP00000366237	9606.ENSP00000366237	9606.ENSP00000366237	9606.ENSP00000366237	9606.ENSP00000366237	9606.ENSP00000366237
9606.ENSP00000431800	9606.ENSP00000431800	9606.ENSP00000431800	9606.ENSP00000431800	9606.ENSP00000431800	9606.ENSP00000431800	9606.ENSP00000431800	9606.ENSP00000431800	9606.ENSP00000431800	9606.ENSP00000431800
9606.ENSP00000227868	9606.ENSP00000227868	9606.ENSP00000227868	9606.ENSP00000227868	9606.ENSP00000227868	9606.ENSP00000227868	9606.ENSP00000227868	9606.ENSP00000227868	9606.ENSP00000227868	9606.ENSP00000227868
9606.ENSP00000258729	9606.ENSP00000258729	9606.ENSP00000258729	9606.ENSP00000258729	9606.ENSP00000258729	9606.ENSP00000258729	9606.ENSP00000258729	9606.ENSP00000258729	9606.ENSP00000258729	9606.ENSP00000258729
9606.ENSP00000449089	9606.ENSP00000449089	9606.ENSP00000449089	9606.ENSP00000449089	9606.ENSP00000449089	9606.ENSP00000449089	9606.ENSP00000449089	9606.ENSP00000449089	9606.ENSP00000449089	9606.ENSP00000449089
9606.ENSP00000260563	9606.ENSP00000260563	9606.ENSP00000260563	9606.ENSP00000260563	9606.ENSP00000260563	9606.ENSP00000260563	9606.ENSP00000260563	9606.ENSP00000260563	9606.ENSP00000260563	9606.ENSP00000260563
9606.ENSP00000339720	9606.ENSP00000339720	9606.ENSP00000339720	9606.ENSP00000339720	9606.ENSP00000339720	9606.ENSP00000339720	9606.ENSP00000339720	9606.ENSP00000339720	9606.ENSP00000339720	9606.ENSP00000339720
9606.ENSP00000386541	9606.ENSP00000386541	9606.ENSP00000386541	9606.ENSP00000386541	9606.ENSP00000386541	9606.ENSP00000386541	9606.ENSP00000386541	9606.ENSP00000386541	9606.ENSP00000386541	9606.ENSP00000386541
9606.ENSP00000375829	9606.ENSP00000375829	9606.ENSP00000375829	9606.ENSP00000375829	9606.ENSP00000375829	9606.ENSP00000375829	9606.ENSP00000375829	9606.ENSP00000375829	9606.ENSP00000375829	9606.ENSP00000375829
9606.ENSP00000407726	9606.ENSP00000407726	9606.ENSP00000407726	9606.ENSP00000407726	9606.ENSP00000407726	9606.ENSP00000407726	9606.ENSP00000407726	9606.ENSP00000407726	9606.ENSP00000407726	9606.ENSP00000407726
9606.ENSP00000367817	9606.ENSP00000367817	9606.ENSP00000367817	9606.ENSP00000367817	9606.ENSP00000367817	9606.ENSP00000367817	9606.ENSP00000367817	9606.ENSP00000367817	9606.ENSP00000367817	9606.ENSP00000367817
9606.ENSP00000348838	9606.ENSP00000348838	9606.ENSP00000348838	9606.ENSP00000348838	9606.ENSP00000348838	9606.ENSP00000348838	9606.ENSP00000348838	9606.ENSP00000348838	9606.ENSP00000348838	9606.ENSP00000348838
9606.ENSP00000291565	9606.ENSP00000291565	9606.ENSP00000291565	9606.ENSP00000291565	9606.ENSP00000291565	9606.ENSP00000291565	9606.ENSP00000291565	9606.ENSP00000291565	9606.ENSP00000291565	9606.ENSP00000291565
9606.ENSP00000257604	9606.ENSP00000257604	9606.ENSP00000257604	9606.ENSP00000257604	9606.ENSP00000257604	9606.ENSP00000257604	9606.ENSP00000257604	9606.ENSP00000257604	9606.ENSP00000257604	9606.ENSP00000257604
9606.ENSP00000222286	9606.ENSP00000222286	9606.ENSP00000222286	9606.ENSP00000222286	9606.ENSP00000222286	9606.ENSP00000222286	9606.ENSP00000222286	9606.ENSP00000222286	9606.ENSP00000222286	9606.ENSP00000222286
9606.ENSP00000458770	9606.ENSP00000458770	9606.ENSP00000458770	9606.ENSP00000458770	9606.ENSP00000458770	9606.ENSP00000458770	9606.ENSP00000458770	9606.ENSP00000458770	9606.ENSP00000458770	9606.ENSP00000458770
9606.ENSP00000376306	9606.ENSP00000376306	9606.ENSP00000376306	9606.ENSP00000376306	9606.ENSP00000376306	9606.ENSP00000376306	9606.ENSP00000376306	9606.ENSP00000376306	9606.ENSP00000376306	9606.ENSP00000376306
9606.ENSP00000347416	9606.ENSP00000347416	9606.ENSP00000347416	9606.ENSP00000347416	9606.ENSP00000347416	9606.ENSP00000347416	9606.ENSP00000347416	9606.ENSP00000347416	9606.ENSP00000347416	9606.ENSP00000347416
9606.ENSP00000269159	9606.ENSP00000269159	9606.ENSP00000269159	9606.ENSP00000269159	9606.ENSP00000269159	9606.ENSP00000269159	9606.ENSP00000269159	9606.ENSP00000269159	9606.ENSP00000269159	9606.ENSP00000269159
9606.ENSP00000466214	9606.ENSP00000466214	9606.ENSP00000466214	9606.ENSP00000466214	9606.ENSP00000466214	9606.ENSP00000466214	9606.ENSP00000466214	9606.ENSP00000466214	9606.ENSP00000466214	9606.ENSP00000466214
9606.ENSP00000319169	9606.ENSP00000319169	9606.ENSP00000319169	9606.ENSP00000319169	9606.ENSP00000319169	9606.ENSP00000319169	9606.ENSP00000319169	9606.ENSP00000319169	9606.ENSP00000319169	9606.ENSP00000319169
9606.ENSP00000262613	9606.ENSP00000262613	9606.ENSP00000262613	9606.ENSP00000262613	9606.ENSP00000262613	9606.ENSP00000262613	9606.ENSP00000262613	9606.ENSP00000262613	9606.ENSP00000262613	9606.ENSP00000262613
9606.ENSP00000359910	9606.ENSP00000359910	9606.ENSP00000359910	9606.ENSP00000359910	9606.ENSP00000359910	9606.ENSP00000359910	9606.ENSP00000359910	9606.ENSP00000359910	9606.ENSP00000359910	9606.ENSP00000359910
9606.ENSP00000356864	9606.ENSP00000356864	9606.ENSP00000356864	9606.ENSP00000356864	9606.ENSP00000356864	9606.ENSP00000356864	9606.ENSP00000356864	9606.ENSP00000356864	9606.ENSP00000356864	9606.ENSP00000356864
9606.ENSP00000355988	9606.ENSP00000355988	9606.ENSP00000355988	9606.ENSP00000355988	9606.ENSP00000355988	9606.ENSP00000355988	9606.ENSP00000355988	9606.ENSP00000355988	9606.ENSP00000355988	9606.ENSP00000355988
9606.ENSP00000376753	9606.ENSP00000376753	9606.ENSP00000376753	9606.ENSP00000376753	9606.ENSP00000376753	9606.ENSP00000376753	9606.ENSP00000376753	9606.ENSP00000376753	9606.ENSP00000376753	9606.ENSP00000376753
9606.ENSP00000464522	9606.ENSP00000363211	9606.ENSP00000464522	9606.ENSP00000464522	9606.ENSP00000464522	9606.ENSP00000363211	9606.ENSP00000363211	9606.ENSP00000363211	9606.ENSP00000464522	9606.ENSP00000464522
9606.ENSP00000264108	9606.ENSP00000264108	9606.ENSP00000264108	9606.ENSP00000264108	9606.ENSP00000264108	9606.ENSP00000264108	9606.ENSP00000264108	9606.ENSP00000264108	9606.ENSP00000264108	9606.ENSP00000264108
9606.ENSP00000367939	9606.ENSP00000367939	9606.ENSP00000367939	9606.ENSP00000367939	9606.ENSP00000367939	9606.ENSP00000367939	9606.ENSP00000367939	9606.ENSP00000367939	9606.ENSP00000367939	9606.ENSP00000367939
9606.ENSP00000331201	9606.ENSP00000331201	9606.ENSP00000331201	9606.ENSP00000331201	9606.ENSP00000331201	9606.ENSP00000331201	9606.ENSP00000331201	9606.ENSP00000331201	9606.ENSP00000331201	9606.ENSP00000331201
9606.ENSP00000216911	9606.ENSP00000216911	9606.ENSP00000216911	9606.ENSP00000216911	9606.ENSP00000216911	9606.ENSP00000216911	9606.ENSP00000216911	9606.ENSP00000216911	9606.ENSP00000216911	9606.ENSP00000216911
9606.ENSP00000384863	9606.ENSP00000384863	9606.ENSP00000384863	9606.ENSP00000384863	9606.ENSP00000384863	9606.ENSP00000384863	9606.ENSP00000384863	9606.ENSP00000384863	9606.ENSP00000384863	9606.ENSP00000384863
9606.ENSP00000313490	9606.ENSP00000313490	9606.ENSP00000313490	9606.ENSP00000313490	9606.ENSP00000313490	9606.ENSP00000313490	9606.ENSP00000313490	9606.ENSP00000313490	9606.ENSP00000313490	9606.ENSP00000313490
9606.ENSP00000310596	9606.ENSP00000310596	9606.ENSP00000310596	9606.ENSP00000310596	9606.ENSP00000310596	9606.ENSP00000310596	9606.ENSP00000310596	9606.ENSP00000310596	9606.ENSP00000310596	9606.ENSP00000310596
9606.ENSP00000269228	9606.ENSP00000269228	9606.ENSP00000269228	9606.ENSP00000269228	9606.ENSP00000269228	9606.ENSP00000269228	9606.ENSP00000269228	9606.ENSP00000269228	9606.ENSP00000269228	9606.ENSP00000269228
9606.ENSP00000481022	9606.ENSP00000481022	9606.ENSP00000481022	9606.ENSP00000481022	9606.ENSP00000481022	9606.ENSP00000481022	9606.ENSP00000481022	9606.ENSP00000481022	9606.ENSP00000481022	9606.ENSP00000481022
9606.ENSP00000268099	9606.ENSP00000268099	9606.ENSP00000268099	9606.ENSP00000268099	9606.ENSP00000268099	9606.ENSP00000268099	9606.ENSP00000268099	9606.ENSP00000268099	9606.ENSP00000268099	9606.ENSP00000268099
9606.ENSP00000389631	9606.ENSP00000389631	9606.ENSP00000389631	9606.ENSP00000389631	9606.ENSP00000389631	9606.ENSP00000389631	9606.ENSP00000389631	9606.ENSP00000389631	9606.ENSP00000389631	9606.ENSP00000389631
9606.ENSP00000295685	9606.ENSP00000295685	9606.ENSP00000295685	9606.ENSP00000295685	9606.ENSP00000295685	9606.ENSP00000295685	9606.ENSP00000295685	9606.ENSP00000295685	9606.ENSP00000295685	9606.ENSP00000295685
9606.ENSP00000228825	9606.ENSP00000228825	9606.ENSP00000228825	9606.ENSP00000228825	9606.ENSP00000228825	9606.ENSP00000228825	9606.ENSP00000228825	9606.ENSP00000228825	9606.ENSP00000228825	9606.ENSP00000228825
9606.ENSP00000429301	9606.ENSP00000429301	9606.ENSP00000429301	9606.ENSP00000429301	9606.ENSP00000429301	9606.ENSP00000429301	9606.ENSP00000429301	9606.ENSP00000429301	9606.ENSP00000429301	9606.ENSP00000429301
9606.ENSP00000264645	9606.ENSP00000264645	9606.ENSP00000264645	9606.ENSP00000264645	9606.ENSP00000264645	9606.ENSP00000264645	9606.ENSP00000264645	9606.ENSP00000264645	9606.ENSP00000264645	9606.ENSP00000264645
9606.ENSP00000348775	9606.ENSP00000348775	9606.ENSP00000348775	9606.ENSP00000348775	9606.ENSP00000348775	9606.ENSP00000348775	9606.ENSP00000348775	9606.ENSP00000348775	9606.ENSP00000348775	9606.ENSP00000348775
9606.ENSP00000475168	9606.ENSP00000475168	9606.ENSP00000475168	9606.ENSP00000475168	9606.ENSP00000475168	9606.ENSP00000475168	9606.ENSP00000475168	9606.ENSP00000475168	9606.ENSP00000475168	9606.ENSP00000475168
9606.ENSP00000361057	9606.ENSP00000361057	9606.ENSP00000361057	9606.ENSP00000361057	9606.ENSP00000361057	9606.ENSP00000361057	9606.ENSP00000361057	9606.ENSP00000361057	9606.ENSP00000361057	9606.ENSP00000361057
9606.ENSP00000216190	9606.ENSP00000216190	9606.ENSP00000216190	9606.ENSP00000216190	9606.ENSP00000216190	9606.ENSP00000216190	9606.ENSP00000216190	9606.ENSP00000216190	9606.ENSP00000216190	9606.ENSP00000216190
9606.ENSP00000256079	9606.ENSP00000256079	9606.ENSP00000256079	9606.ENSP00000256079	9606.ENSP00000256079	9606.ENSP00000256079	9606.ENSP00000256079	9606.ENSP00000256079	9606.ENSP00000256079	9606.ENSP00000256079
9606.ENSP00000223369	9606.ENSP00000223369	9606.ENSP00000223369	9606.ENSP00000223369	9606.ENSP00000223369	9606.ENSP00000223369	9606.ENSP00000223369	9606.ENSP00000223369	9606.ENSP00000223369	9606.ENSP00000223369
9606.ENSP00000294742	9606.ENSP00000294742	9606.ENSP00000294742	9606.ENSP00000294742	9606.ENSP00000294742	9606.ENSP00000294742	9606.ENSP00000294742	9606.ENSP00000294742	9606.ENSP00000294742	9606.ENSP00000294742
9606.ENSP00000336741	9606.ENSP00000336741	9606.ENSP00000336741	9606.ENSP00000336741	9606.ENSP00000336741	9606.ENSP00000336741	9606.ENSP00000336741	9606.ENSP00000336741	9606.ENSP00000336741	9606.ENSP00000336741
9606.ENSP00000264639	9606.ENSP00000264639	9606.ENSP00000264639	9606.ENSP00000264639	9606.ENSP00000264639	9606.ENSP00000264639	9606.ENSP00000264639	9606.ENSP00000264639	9606.ENSP00000264639	9606.ENSP00000264639
9606.ENSP00000200135	9606.ENSP00000200135	9606.ENSP00000200135	9606.ENSP00000200135	9606.ENSP00000200135	9606.ENSP00000200135	9606.ENSP00000200135	9606.ENSP00000200135	9606.ENSP00000200135	9606.ENSP00000200135
9606.ENSP00000217515	9606.ENSP00000217515	9606.ENSP00000217515	9606.ENSP00000217515	9606.ENSP00000217515	9606.ENSP00000217515	9606.ENSP00000217515	9606.ENSP00000217515	9606.ENSP00000217515	9606.ENSP00000217515
9606.ENSP00000235835	9606.ENSP00000235835	9606.ENSP00000235835	9606.ENSP00000235835	9606.ENSP00000235835	9606.ENSP00000235835	9606.ENSP00000235835	9606.ENSP00000235835	9606.ENSP00000235835	9606.ENSP00000235835
9606.ENSP00000270538	9606.ENSP00000270538	9606.ENSP00000270538	9606.ENSP00000270538	9606.ENSP00000270538	9606.ENSP00000270538	9606.ENSP00000270538	9606.ENSP00000270538	9606.ENSP00000270538	9606.ENSP00000270538
9606.ENSP00000480332	9606.ENSP00000480332	9606.ENSP00000480332	9606.ENSP00000480332	9606.ENSP00000480332	9606.ENSP00000480332	9606.ENSP00000480332	9606.ENSP00000480332	9606.ENSP00000480332	9606.ENSP00000480332
9606.ENSP00000233154	9606.ENSP00000233154	9606.ENSP00000233154	9606.ENSP00000233154	9606.ENSP00000233154	9606.ENSP00000233154	9606.ENSP00000233154	9606.ENSP00000233154	9606.ENSP00000233154	9606.ENSP00000233154
9606.ENSP00000252102	9606.ENSP00000252102	9606.ENSP00000252102	9606.ENSP00000252102	9606.ENSP00000252102	9606.ENSP00000252102	9606.ENSP00000252102	9606.ENSP00000252102	9606.ENSP00000252102	9606.ENSP00000252102
9606.ENSP00000252699	9606.ENSP00000252699	9606.ENSP00000252699	9606.ENSP00000252699	9606.ENSP00000252699	9606.ENSP00000252699	9606.ENSP00000252699	9606.ENSP00000252699	9606.ENSP00000252699	9606.ENSP00000252699
9606.ENSP00000377148	9606.ENSP00000377148	9606.ENSP00000377148	9606.ENSP00000377148	9606.ENSP00000377148	9606.ENSP00000377148	9606.ENSP00000377148	9606.ENSP00000377148	9606.ENSP00000377148	9606.ENSP00000377148
9606.ENSP00000258301	9606.ENSP00000258301	9606.ENSP00000258301	9606.ENSP00000258301	9606.ENSP00000258301	9606.ENSP00000258301	9606.ENSP00000258301	9606.ENSP00000258301	9606.ENSP00000258301	9606.ENSP00000258301
9606.ENSP00000326305	9606.ENSP00000326305	9606.ENSP00000326305	9606.ENSP00000326305	9606.ENSP00000326305	9606.ENSP00000326305	9606.ENSP00000326305	9606.ENSP00000326305	9606.ENSP00000326305	9606.ENSP00000326305
9606.ENSP00000256854	9606.ENSP00000256854	9606.ENSP00000256854	9606.ENSP00000256854	9606.ENSP00000256854	9606.ENSP00000256854	9606.ENSP00000256854	9606.ENSP00000256854	9606.ENSP00000256854	9606.ENSP00000256854
9606.ENSP00000388713	9606.ENSP00000388713	9606.ENSP00000388713	9606.ENSP00000388713	9606.ENSP00000388713	9606.ENSP00000388713	9606.ENSP00000388713	9606.ENSP00000388713	9606.ENSP00000388713	9606.ENSP00000388713
9606.ENSP00000370223	9606.ENSP00000370223	9606.ENSP00000370223	9606.ENSP00000370223	9606.ENSP00000370223	9606.ENSP00000370223	9606.ENSP00000370223	9606.ENSP00000370223	9606.ENSP00000370223	9606.ENSP00000370223
9606.ENSP00000438248	9606.ENSP00000438248	9606.ENSP00000438248	9606.ENSP00000438248	9606.ENSP00000438248	9606.ENSP00000438248	9606.ENSP00000438248	9606.ENSP00000438248	9606.ENSP00000438248	9606.ENSP00000438248
9606.ENSP00000352584	9606.ENSP00000352584	9606.ENSP00000352584	9606.ENSP00000352584	9606.ENSP00000352584	9606.ENSP00000352584	9606.ENSP00000352584	9606.ENSP00000352584	9606.ENSP00000352584	9606.ENSP00000352584
9606.ENSP00000361993	9606.ENSP00000361993	9606.ENSP00000361993	9606.ENSP00000361993	9606.ENSP00000361993	9606.ENSP00000361993	9606.ENSP00000361993	9606.ENSP00000361993	9606.ENSP00000361993	9606.ENSP00000361993
9606.ENSP00000240874	9606.ENSP00000240874	9606.ENSP00000240874	9606.ENSP00000240874	9606.ENSP00000240874	9606.ENSP00000240874	9606.ENSP00000240874	9606.ENSP00000240874	9606.ENSP00000240874	9606.ENSP00000240874
9606.ENSP00000268835	9606.ENSP00000268835	9606.ENSP00000268835	9606.ENSP00000268835	9606.ENSP00000268835	9606.ENSP00000268835	9606.ENSP00000268835	9606.ENSP00000268835	9606.ENSP00000268835	9606.ENSP00000268835
9606.ENSP00000354681	9606.ENSP00000354681	9606.ENSP00000354681	9606.ENSP00000354681	9606.ENSP00000354681	9606.ENSP00000354681	9606.ENSP00000354681	9606.ENSP00000354681	9606.ENSP00000354681	9606.ENSP00000354681
9606.ENSP00000367942	9606.ENSP00000367942	9606.ENSP00000367942	9606.ENSP00000367942	9606.ENSP00000367942	9606.ENSP00000367942	9606.ENSP00000367942	9606.ENSP00000367942	9606.ENSP00000367942	9606.ENSP00000367942
9606.ENSP00000339587	9606.ENSP00000339587	9606.ENSP00000339587	9606.ENSP00000339587	9606.ENSP00000339587	9606.ENSP00000339587	9606.ENSP00000339587	9606.ENSP00000339587	9606.ENSP00000339587	9606.ENSP00000339587
9606.ENSP00000230085	9606.ENSP00000230085	9606.ENSP00000230085	9606.ENSP00000230085	9606.ENSP00000230085	9606.ENSP00000230085	9606.ENSP00000230085	9606.ENSP00000230085	9606.ENSP00000230085	9606.ENSP00000230085
9606.ENSP00000358635	9606.ENSP00000358635	9606.ENSP00000358635	9606.ENSP00000358635	9606.ENSP00000358635	9606.ENSP00000358635	9606.ENSP00000358635	9606.ENSP00000358635	9606.ENSP00000358635	9606.ENSP00000358635
9606.ENSP00000346065	9606.ENSP00000346065	9606.ENSP00000346065	9606.ENSP00000346065	9606.ENSP00000346065	9606.ENSP00000346065	9606.ENSP00000346065	9606.ENSP00000346065	9606.ENSP00000346065	9606.ENSP00000346065
9606.ENSP00000298310	9606.ENSP00000298310	9606.ENSP00000298310	9606.ENSP00000298310	9606.ENSP00000298310	9606.ENSP00000298310	9606.ENSP00000298310	9606.ENSP00000298310	9606.ENSP00000298310	9606.ENSP00000298310
9606.ENSP00000370194	9606.ENSP00000370194	9606.ENSP00000370194	9606.ENSP00000370194	9606.ENSP00000370194	9606.ENSP00000370194	9606.ENSP00000370194	9606.ENSP00000370194	9606.ENSP00000370194	9606.ENSP00000370194
9606.ENSP00000287598	9606.ENSP00000287598	9606.ENSP00000287598	9606.ENSP00000287598	9606.ENSP00000287598	9606.ENSP00000287598	9606.ENSP00000287598	9606.ENSP00000287598	9606.ENSP00000287598	9606.ENSP00000287598
9606.ENSP00000221957	9606.ENSP00000221957	9606.ENSP00000221957	9606.ENSP00000221957	9606.ENSP00000221957	9606.ENSP00000221957	9606.ENSP00000221957	9606.ENSP00000221957	9606.ENSP00000221957	9606.ENSP00000221957
9606.ENSP00000362728	9606.ENSP00000362728	9606.ENSP00000362728	9606.ENSP00000362728	9606.ENSP00000362728	9606.ENSP00000362728	9606.ENSP00000362728	9606.ENSP00000362728	9606.ENSP00000362728	9606.ENSP00000362728
9606.ENSP00000319501	9606.ENSP00000319501	9606.ENSP00000319501	9606.ENSP00000319501	9606.ENSP00000319501	9606.ENSP00000319501	9606.ENSP00000319501	9606.ENSP00000319501	9606.ENSP00000319501	9606.ENSP00000319501
9606.ENSP00000368831	9606.ENSP00000368831	9606.ENSP00000368831	9606.ENSP00000368831	9606.ENSP00000368831	9606.ENSP00000368831	9606.ENSP00000368831	9606.ENSP00000368831	9606.ENSP00000368831	9606.ENSP00000368831
9606.ENSP00000444850	9606.ENSP00000444850	9606.ENSP00000444850	9606.ENSP00000444850	9606.ENSP00000444850	9606.ENSP00000444850	9606.ENSP00000444850	9606.ENSP00000444850	9606.ENSP00000444850	9606.ENSP00000444850
9606.ENSP00000479365	9606.ENSP00000479365	9606.ENSP00000479365	9606.ENSP00000479365	9606.ENSP00000479365	9606.ENSP00000479365	9606.ENSP00000479365	9606.ENSP00000479365	9606.ENSP00000479365	9606.ENSP00000479365
9606.ENSP00000289316	9606.ENSP00000349430	9606.ENSP00000479169	9606.ENSP00000479169	9606.ENSP00000477907	9606.ENSP00000445633	9606.ENSP00000289316	9606.ENSP00000289316	9606.ENSP00000445831	9606.ENSP00000479169
9606.ENSP00000356047	9606.ENSP00000356047	9606.ENSP00000356047	9606.ENSP00000356047	9606.ENSP00000356047	9606.ENSP00000356047	9606.ENSP00000356047	9606.ENSP00000356047	9606.ENSP00000356047	9606.ENSP00000356047
9606.ENSP00000356047	9606.ENSP00000356047	9606.ENSP00000356047	9606.ENSP00000356047	9606.ENSP00000356047	9606.ENSP00000356047	9606.ENSP00000356047	9606.ENSP00000356047	9606.ENSP00000356047	9606.ENSP00000356047
9606.ENSP00000365401	9606.ENSP00000365401	9606.ENSP00000365401	9606.ENSP00000365401	9606.ENSP00000365401	9606.ENSP00000365401	9606.ENSP00000365401	9606.ENSP00000365401	9606.ENSP00000365401	9606.ENSP00000365401
9606.ENSP00000407552	9606.ENSP00000407552	9606.ENSP00000407552	9606.ENSP00000407552	9606.ENSP00000407552	9606.ENSP00000407552	9606.ENSP00000407552	9606.ENSP00000407552	9606.ENSP00000407552	9606.ENSP00000407552
9606.ENSP00000224073	9606.ENSP00000224073	9606.ENSP00000224073	9606.ENSP00000224073	9606.ENSP00000224073	9606.ENSP00000224073	9606.ENSP00000224073	9606.ENSP00000224073	9606.ENSP00000224073	9606.ENSP00000224073
9606.ENSP00000314030	9606.ENSP00000314030	9606.ENSP00000314030	9606.ENSP00000314030	9606.ENSP00000314030	9606.ENSP00000314030	9606.ENSP00000314030	9606.ENSP00000314030	9606.ENSP00000314030	9606.ENSP00000314030
9606.ENSP00000365963	9606.ENSP00000365963	9606.ENSP00000365963	9606.ENSP00000365963	9606.ENSP00000365963	9606.ENSP00000365963	9606.ENSP00000365963	9606.ENSP00000365963	9606.ENSP00000365963	9606.ENSP00000365963
9606.ENSP00000427687	9606.ENSP00000427687	9606.ENSP00000427687	9606.ENSP00000427687	9606.ENSP00000427687	9606.ENSP00000427687	9606.ENSP00000427687	9606.ENSP00000427687	9606.ENSP00000427687	9606.ENSP00000427687
9606.ENSP00000260818	9606.ENSP00000260818	9606.ENSP00000260818	9606.ENSP00000260818	9606.ENSP00000260818	9606.ENSP00000260818	9606.ENSP00000260818	9606.ENSP00000260818	9606.ENSP00000260818	9606.ENSP00000260818
9606.ENSP00000356972	9606.ENSP00000356972	9606.ENSP00000356972	9606.ENSP00000356972	9606.ENSP00000356972	9606.ENSP00000356972	9606.ENSP00000356972	9606.ENSP00000356972	9606.ENSP00000356972	9606.ENSP00000356972
9606.ENSP00000313050	9606.ENSP00000313050	9606.ENSP00000313050	9606.ENSP00000313050	9606.ENSP00000313050	9606.ENSP00000313050	9606.ENSP00000313050	9606.ENSP00000313050	9606.ENSP00000313050	9606.ENSP00000313050
9606.ENSP00000363162	9606.ENSP00000363162	9606.ENSP00000363162	9606.ENSP00000363162	9606.ENSP00000363162	9606.ENSP00000363162	9606.ENSP00000363162	9606.ENSP00000363162	9606.ENSP00000363162	9606.ENSP00000363162
9606.ENSP00000420213	9606.ENSP00000420213	9606.ENSP00000420213	9606.ENSP00000420213	9606.ENSP00000420213	9606.ENSP00000420213	9606.ENSP00000420213	9606.ENSP00000420213	9606.ENSP00000420213	9606.ENSP00000420213
9606.ENSP00000274137	9606.ENSP00000274137	9606.ENSP00000274137	9606.ENSP00000274137	9606.ENSP00000274137	9606.ENSP00000274137	9606.ENSP00000274137	9606.ENSP00000274137	9606.ENSP00000274137	9606.ENSP00000274137
9606.ENSP00000380321	9606.ENSP00000380321	9606.ENSP00000380321	9606.ENSP00000380321	9606.ENSP00000380321	9606.ENSP00000380321	9606.ENSP00000380321	9606.ENSP00000380321	9606.ENSP00000380321	9606.ENSP00000380321
9606.ENSP00000463393	9606.ENSP00000463393	9606.ENSP00000463393	9606.ENSP00000463393	9606.ENSP00000463393	9606.ENSP00000463393	9606.ENSP00000463393	9606.ENSP00000463393	9606.ENSP00000463393	9606.ENSP00000463393
9606.ENSP00000362480	9606.ENSP00000362480	9606.ENSP00000362480	9606.ENSP00000362480	9606.ENSP00000362480	9606.ENSP00000362480	9606.ENSP00000362480	9606.ENSP00000362480	9606.ENSP00000362480	9606.ENSP00000362480
9606.ENSP00000249269	9606.ENSP00000249269	9606.ENSP00000249269	9606.ENSP00000249269	9606.ENSP00000249269	9606.ENSP00000249269	9606.ENSP00000249269	9606.ENSP00000249269	9606.ENSP00000249269	9606.ENSP00000249269
9606.ENSP00000401445	9606.ENSP00000401445	9606.ENSP00000401445	9606.ENSP00000401445	9606.ENSP00000401445	9606.ENSP00000401445	9606.ENSP00000401445	9606.ENSP00000401445	9606.ENSP00000401445	9606.ENSP00000401445
9606.ENSP00000410964	9606.ENSP00000410964	9606.ENSP00000410964	9606.ENSP00000410964	9606.ENSP00000410964	9606.ENSP00000410964	9606.ENSP00000410964	9606.ENSP00000410964	9606.ENSP00000410964	9606.ENSP00000410964
9606.ENSP00000263774	9606.ENSP00000263774	9606.ENSP00000263774	9606.ENSP00000263774	9606.ENSP00000263774	9606.ENSP00000263774	9606.ENSP00000263774	9606.ENSP00000263774	9606.ENSP00000263774	9606.ENSP00000263774
9606.ENSP00000392896	9606.ENSP00000392896	9606.ENSP00000392896	9606.ENSP00000392896	9606.ENSP00000392896	9606.ENSP00000392896	9606.ENSP00000392896	9606.ENSP00000392896	9606.ENSP00000392896	9606.ENSP00000392896
9606.ENSP00000310275	9606.ENSP00000310275	9606.ENSP00000310275	9606.ENSP00000310275	9606.ENSP00000310275	9606.ENSP00000310275	9606.ENSP00000310275	9606.ENSP00000310275	9606.ENSP00000310275	9606.ENSP00000310275
9606.ENSP00000481762	9606.ENSP00000481762	9606.ENSP00000481762	9606.ENSP00000481762	9606.ENSP00000481762	9606.ENSP00000481762	9606.ENSP00000481762	9606.ENSP00000481762	9606.ENSP00000481762	9606.ENSP00000481762
9606.ENSP00000371110	9606.ENSP00000371110	9606.ENSP00000371110	9606.ENSP00000371110	9606.ENSP00000371110	9606.ENSP00000371110	9606.ENSP00000371110	9606.ENSP00000371110	9606.ENSP00000371110	9606.ENSP00000371110
9606.ENSP00000359128	9606.ENSP00000359128	9606.ENSP00000359128	9606.ENSP00000359128	9606.ENSP00000359128	9606.ENSP00000359128	9606.ENSP00000359128	9606.ENSP00000359128	9606.ENSP00000359128	9606.ENSP00000359128
9606.ENSP00000320043	9606.ENSP00000320043	9606.ENSP00000320043	9606.ENSP00000320043	9606.ENSP00000320043	9606.ENSP00000320043	9606.ENSP00000320043	9606.ENSP00000320043	9606.ENSP00000320043	9606.ENSP00000320043
9606.ENSP00000356807	9606.ENSP00000356807	9606.ENSP00000356807	9606.ENSP00000356807	9606.ENSP00000356807	9606.ENSP00000356807	9606.ENSP00000356807	9606.ENSP00000356807	9606.ENSP00000356807	9606.ENSP00000356807
9606.ENSP00000282412	9606.ENSP00000282412	9606.ENSP00000282412	9606.ENSP00000282412	9606.ENSP00000282412	9606.ENSP00000282412	9606.ENSP00000282412	9606.ENSP00000282412	9606.ENSP00000282412	9606.ENSP00000282412
9606.ENSP00000388658	9606.ENSP00000388658	9606.ENSP00000388658	9606.ENSP00000388658	9606.ENSP00000388658	9606.ENSP00000388658	9606.ENSP00000388658	9606.ENSP00000388658	9606.ENSP00000388658	9606.ENSP00000388658
9606.ENSP00000253108	9606.ENSP00000253108	9606.ENSP00000253108	9606.ENSP00000253108	9606.ENSP00000253108	9606.ENSP00000253108	9606.ENSP00000253108	9606.ENSP00000253108	9606.ENSP00000253108	9606.ENSP00000253108
9606.ENSP00000261868	9606.ENSP00000261868	9606.ENSP00000261868	9606.ENSP00000261868	9606.ENSP00000261868	9606.ENSP00000261868	9606.ENSP00000261868	9606.ENSP00000261868	9606.ENSP00000261868	9606.ENSP00000261868
9606.ENSP00000390265	9606.ENSP00000390265	9606.ENSP00000390265	9606.ENSP00000390265	9606.ENSP00000390265	9606.ENSP00000390265	9606.ENSP00000390265	9606.ENSP00000390265	9606.ENSP00000390265	9606.ENSP00000390265
9606.ENSP00000262919	9606.ENSP00000262919	9606.ENSP00000262919	9606.ENSP00000262919	9606.ENSP00000262919	9606.ENSP00000262919	9606.ENSP00000262919	9606.ENSP00000262919	9606.ENSP00000262919	9606.ENSP00000262919
9606.ENSP00000336866	9606.ENSP00000336866	9606.ENSP00000336866	9606.ENSP00000336866	9606.ENSP00000336866	9606.ENSP00000336866	9606.ENSP00000336866	9606.ENSP00000336866	9606.ENSP00000336866	9606.ENSP00000336866
9606.ENSP00000263904	9606.ENSP00000263904	9606.ENSP00000263904	9606.ENSP00000263904	9606.ENSP00000263904	9606.ENSP00000263904	9606.ENSP00000263904	9606.ENSP00000263904	9606.ENSP00000263904	9606.ENSP00000263904
9606.ENSP00000259632	9606.ENSP00000259632	9606.ENSP00000259632	9606.ENSP00000259632	9606.ENSP00000259632	9606.ENSP00000259632	9606.ENSP00000259632	9606.ENSP00000259632	9606.ENSP00000259632	9606.ENSP00000259632
9606.ENSP00000301587	9606.ENSP00000301587	9606.ENSP00000301587	9606.ENSP00000301587	9606.ENSP00000301587	9606.ENSP00000301587	9606.ENSP00000301587	9606.ENSP00000301587	9606.ENSP00000301587	9606.ENSP00000301587
9606.ENSP00000357633	9606.ENSP00000357633	9606.ENSP00000357633	9606.ENSP00000357633	9606.ENSP00000357633	9606.ENSP00000357633	9606.ENSP00000357633	9606.ENSP00000357633	9606.ENSP00000357633	9606.ENSP00000357633
9606.ENSP00000226760	9606.ENSP00000226760	9606.ENSP00000226760	9606.ENSP00000226760	9606.ENSP00000226760	9606.ENSP00000226760	9606.ENSP00000226760	9606.ENSP00000226760	9606.ENSP00000226760	9606.ENSP00000226760
9606.ENSP00000418287	9606.ENSP00000418287	9606.ENSP00000418287	9606.ENSP00000418287	9606.ENSP00000418287	9606.ENSP00000418287	9606.ENSP00000418287	9606.ENSP00000418287	9606.ENSP00000418287	9606.ENSP00000418287
9606.ENSP00000284031	9606.ENSP00000284031	9606.ENSP00000284031	9606.ENSP00000284031	9606.ENSP00000284031	9606.ENSP00000284031	9606.ENSP00000284031	9606.ENSP00000284031	9606.ENSP00000284031	9606.ENSP00000284031
9606.ENSP00000249750	9606.ENSP00000249750	9606.ENSP00000249750	9606.ENSP00000249750	9606.ENSP00000249750	9606.ENSP00000249750	9606.ENSP00000249750	9606.ENSP00000249750	9606.ENSP00000249750	9606.ENSP00000249750
9606.ENSP00000284320	9606.ENSP00000284320	9606.ENSP00000284320	9606.ENSP00000284320	9606.ENSP00000284320	9606.ENSP00000284320	9606.ENSP00000284320	9606.ENSP00000284320	9606.ENSP00000284320	9606.ENSP00000284320
9606.ENSP00000358283	9606.ENSP00000358283	9606.ENSP00000358283	9606.ENSP00000358283	9606.ENSP00000358283	9606.ENSP00000358283	9606.ENSP00000358283	9606.ENSP00000358283	9606.ENSP00000358283	9606.ENSP00000358283
9606.ENSP00000232766	9606.ENSP00000232766	9606.ENSP00000232766	9606.ENSP00000232766	9606.ENSP00000232766	9606.ENSP00000232766	9606.ENSP00000232766	9606.ENSP00000232766	9606.ENSP00000232766	9606.ENSP00000232766
9606.ENSP00000278505	9606.ENSP00000278505	9606.ENSP00000278505	9606.ENSP00000278505	9606.ENSP00000278505	9606.ENSP00000278505	9606.ENSP00000278505	9606.ENSP00000278505	9606.ENSP00000278505	9606.ENSP00000278505
9606.ENSP00000300176	9606.ENSP00000300176	9606.ENSP00000300176	9606.ENSP00000300176	9606.ENSP00000300176	9606.ENSP00000300176	9606.ENSP00000300176	9606.ENSP00000300176	9606.ENSP00000300176	9606.ENSP00000300176
9606.ENSP00000367050	9606.ENSP00000367050	9606.ENSP00000367050	9606.ENSP00000367050	9606.ENSP00000367050	9606.ENSP00000367050	9606.ENSP00000367050	9606.ENSP00000367050	9606.ENSP00000367050	9606.ENSP00000367050
9606.ENSP00000305653	9606.ENSP00000305653	9606.ENSP00000305653	9606.ENSP00000305653	9606.ENSP00000305653	9606.ENSP00000305653	9606.ENSP00000305653	9606.ENSP00000305653	9606.ENSP00000305653	9606.ENSP00000305653
9606.ENSP00000251775	9606.ENSP00000251775	9606.ENSP00000251775	9606.ENSP00000251775	9606.ENSP00000251775	9606.ENSP00000251775	9606.ENSP00000251775	9606.ENSP00000251775	9606.ENSP00000251775	9606.ENSP00000251775
9606.ENSP00000417175	9606.ENSP00000417175	9606.ENSP00000417175	9606.ENSP00000417175	9606.ENSP00000417175	9606.ENSP00000417175	9606.ENSP00000417175	9606.ENSP00000417175	9606.ENSP00000417175	9606.ENSP00000417175
9606.ENSP00000252603	9606.ENSP00000252603	9606.ENSP00000252603	9606.ENSP00000252603	9606.ENSP00000252603	9606.ENSP00000252603	9606.ENSP00000252603	9606.ENSP00000252603	9606.ENSP00000252603	9606.ENSP00000252603
9606.ENSP00000346437	9606.ENSP00000346437	9606.ENSP00000346437	9606.ENSP00000346437	9606.ENSP00000346437	9606.ENSP00000346437	9606.ENSP00000346437	9606.ENSP00000346437	9606.ENSP00000346437	9606.ENSP00000346437
9606.ENSP00000363638	9606.ENSP00000363638	9606.ENSP00000363638	9606.ENSP00000363638	9606.ENSP00000363638	9606.ENSP00000363638	9606.ENSP00000363638	9606.ENSP00000363638	9606.ENSP00000363638	9606.ENSP00000363638
9606.ENSP00000369042	9606.ENSP00000369042	9606.ENSP00000369042	9606.ENSP00000369042	9606.ENSP00000369042	9606.ENSP00000369042	9606.ENSP00000369042	9606.ENSP00000369042	9606.ENSP00000369042	9606.ENSP00000369042
9606.ENSP00000427424	9606.ENSP00000427424	9606.ENSP00000427424	9606.ENSP00000427424	9606.ENSP00000427424	9606.ENSP00000427424	9606.ENSP00000427424	9606.ENSP00000427424	9606.ENSP00000427424	9606.ENSP00000427424
9606.ENSP00000425809	9606.ENSP00000425809	9606.ENSP00000425809	9606.ENSP00000425809	9606.ENSP00000425809	9606.ENSP00000425809	9606.ENSP00000425809	9606.ENSP00000425809	9606.ENSP00000425809	9606.ENSP00000425809
9606.ENSP00000216479	9606.ENSP00000216479	9606.ENSP00000216479	9606.ENSP00000216479	9606.ENSP00000216479	9606.ENSP00000216479	9606.ENSP00000216479	9606.ENSP00000216479	9606.ENSP00000216479	9606.ENSP00000216479
9606.ENSP00000329915	9606.ENSP00000329915	9606.ENSP00000329915	9606.ENSP00000329915	9606.ENSP00000329915	9606.ENSP00000329915	9606.ENSP00000329915	9606.ENSP00000329915	9606.ENSP00000329915	9606.ENSP00000329915
9606.ENSP00000362298	9606.ENSP00000362298	9606.ENSP00000362298	9606.ENSP00000362298	9606.ENSP00000362298	9606.ENSP00000362298	9606.ENSP00000362298	9606.ENSP00000362298	9606.ENSP00000362298	9606.ENSP00000362298
9606.ENSP00000292147	9606.ENSP00000292147	9606.ENSP00000292147	9606.ENSP00000292147	9606.ENSP00000292147	9606.ENSP00000292147	9606.ENSP00000292147	9606.ENSP00000292147	9606.ENSP00000292147	9606.ENSP00000292147
9606.ENSP00000350012	9606.ENSP00000350012	9606.ENSP00000350012	9606.ENSP00000350012	9606.ENSP00000350012	9606.ENSP00000350012	9606.ENSP00000350012	9606.ENSP00000350012	9606.ENSP00000350012	9606.ENSP00000350012
9606.ENSP00000377633	9606.ENSP00000377633	9606.ENSP00000377633	9606.ENSP00000377633	9606.ENSP00000377633	9606.ENSP00000377633	9606.ENSP00000377633	9606.ENSP00000377633	9606.ENSP00000377633	9606.ENSP00000377633
9606.ENSP00000370718	9606.ENSP00000370718	9606.ENSP00000370718	9606.ENSP00000370718	9606.ENSP00000370718	9606.ENSP00000370718	9606.ENSP00000370718	9606.ENSP00000370718	9606.ENSP00000370718	9606.ENSP00000370718
9606.ENSP00000419879	9606.ENSP00000419879	9606.ENSP00000419879	9606.ENSP00000419879	9606.ENSP00000419879	9606.ENSP00000419879	9606.ENSP00000419879	9606.ENSP00000419879	9606.ENSP00000419879	9606.ENSP00000419879
9606.ENSP00000222120	9606.ENSP00000222120	9606.ENSP00000222120	9606.ENSP00000222120	9606.ENSP00000222120	9606.ENSP00000222120	9606.ENSP00000222120	9606.ENSP00000222120	9606.ENSP00000222120	9606.ENSP00000222120
9606.ENSP00000215730	9606.ENSP00000215730	9606.ENSP00000215730	9606.ENSP00000215730	9606.ENSP00000215730	9606.ENSP00000215730	9606.ENSP00000215730	9606.ENSP00000215730	9606.ENSP00000215730	9606.ENSP00000215730
9606.ENSP00000311713	9606.ENSP00000311713	9606.ENSP00000311713	9606.ENSP00000311713	9606.ENSP00000311713	9606.ENSP00000311713	9606.ENSP00000311713	9606.ENSP00000311713	9606.ENSP00000311713	9606.ENSP00000311713
9606.ENSP00000296464	9606.ENSP00000296464	9606.ENSP00000296464	9606.ENSP00000296464	9606.ENSP00000296464	9606.ENSP00000296464	9606.ENSP00000296464	9606.ENSP00000296464	9606.ENSP00000296464	9606.ENSP00000296464
9606.ENSP00000351926	9606.ENSP00000351926	9606.ENSP00000351926	9606.ENSP00000351926	9606.ENSP00000351926	9606.ENSP00000351926	9606.ENSP00000351926	9606.ENSP00000351926	9606.ENSP00000351926	9606.ENSP00000351926
9606.ENSP00000262430	9606.ENSP00000262430	9606.ENSP00000262430	9606.ENSP00000262430	9606.ENSP00000262430	9606.ENSP00000262430	9606.ENSP00000262430	9606.ENSP00000262430	9606.ENSP00000262430	9606.ENSP00000262430
9606.ENSP00000287295	9606.ENSP00000287295	9606.ENSP00000287295	9606.ENSP00000287295	9606.ENSP00000287295	9606.ENSP00000287295	9606.ENSP00000287295	9606.ENSP00000287295	9606.ENSP00000287295	9606.ENSP00000287295
9606.ENSP00000376349	9606.ENSP00000376349	9606.ENSP00000376349	9606.ENSP00000376349	9606.ENSP00000376349	9606.ENSP00000376349	9606.ENSP00000376349	9606.ENSP00000376349	9606.ENSP00000376349	9606.ENSP00000376349
9606.ENSP00000360688	9606.ENSP00000360688	9606.ENSP00000360688	9606.ENSP00000360688	9606.ENSP00000360688	9606.ENSP00000360688	9606.ENSP00000360688	9606.ENSP00000360688	9606.ENSP00000360688	9606.ENSP00000360688
9606.ENSP00000252677	9606.ENSP00000252677	9606.ENSP00000252677	9606.ENSP00000252677	9606.ENSP00000252677	9606.ENSP00000252677	9606.ENSP00000252677	9606.ENSP00000252677	9606.ENSP00000252677	9606.ENSP00000252677
9606.ENSP00000343223	9606.ENSP00000343223	9606.ENSP00000343223	9606.ENSP00000343223	9606.ENSP00000343223	9606.ENSP00000343223	9606.ENSP00000343223	9606.ENSP00000343223	9606.ENSP00000343223	9606.ENSP00000343223
9606.ENSP00000377536	9606.ENSP00000377536	9606.ENSP00000377536	9606.ENSP00000377536	9606.ENSP00000377536	9606.ENSP00000377536	9606.ENSP00000377536	9606.ENSP00000377536	9606.ENSP00000377536	9606.ENSP00000377536
9606.ENSP00000336994	9606.ENSP00000336994	9606.ENSP00000336994	9606.ENSP00000336994	9606.ENSP00000336994	9606.ENSP00000336994	9606.ENSP00000336994	9606.ENSP00000336994	9606.ENSP00000336994	9606.ENSP00000336994
9606.ENSP00000410339	9606.ENSP00000410339	9606.ENSP00000410339	9606.ENSP00000410339	9606.ENSP00000410339	9606.ENSP00000410339	9606.ENSP00000410339	9606.ENSP00000410339	9606.ENSP00000410339	9606.ENSP00000410339
9606.ENSP00000358312	9606.ENSP00000358312	9606.ENSP00000358312	9606.ENSP00000358312	9606.ENSP00000358312	9606.ENSP00000358312	9606.ENSP00000358312	9606.ENSP00000358312	9606.ENSP00000358312	9606.ENSP00000358312
9606.ENSP00000341625	9606.ENSP00000341625	9606.ENSP00000341625	9606.ENSP00000341625	9606.ENSP00000341625	9606.ENSP00000341625	9606.ENSP00000341625	9606.ENSP00000341625	9606.ENSP00000341625	9606.ENSP00000341625
9606.ENSP00000445175	9606.ENSP00000445175	9606.ENSP00000445175	9606.ENSP00000445175	9606.ENSP00000445175	9606.ENSP00000445175	9606.ENSP00000445175	9606.ENSP00000445175	9606.ENSP00000445175	9606.ENSP00000445175
9606.ENSP00000277865	9606.ENSP00000277865	9606.ENSP00000277865	9606.ENSP00000277865	9606.ENSP00000277865	9606.ENSP00000277865	9606.ENSP00000277865	9606.ENSP00000277865	9606.ENSP00000277865	9606.ENSP00000277865
9606.ENSP00000354468	9606.ENSP00000354468	9606.ENSP00000354468	9606.ENSP00000354468	9606.ENSP00000354468	9606.ENSP00000354468	9606.ENSP00000354468	9606.ENSP00000354468	9606.ENSP00000354468	9606.ENSP00000354468
9606.ENSP00000221130	9606.ENSP00000221130	9606.ENSP00000221130	9606.ENSP00000221130	9606.ENSP00000221130	9606.ENSP00000221130	9606.ENSP00000221130	9606.ENSP00000221130	9606.ENSP00000221130	9606.ENSP00000221130
9606.ENSP00000354876	9606.ENSP00000354876	9606.ENSP00000354876	9606.ENSP00000354876	9606.ENSP00000354876	9606.ENSP00000354876	9606.ENSP00000354876	9606.ENSP00000354876	9606.ENSP00000354876	9606.ENSP00000354876
9606.ENSP00000270142	9606.ENSP00000270142	9606.ENSP00000270142	9606.ENSP00000270142	9606.ENSP00000270142	9606.ENSP00000270142	9606.ENSP00000270142	9606.ENSP00000270142	9606.ENSP00000270142	9606.ENSP00000270142
9606.ENSP00000264613	9606.ENSP00000264613	9606.ENSP00000264613	9606.ENSP00000264613	9606.ENSP00000264613	9606.ENSP00000264613	9606.ENSP00000264613	9606.ENSP00000264613	9606.ENSP00000264613	9606.ENSP00000264613
9606.ENSP00000264870	9606.ENSP00000264870	9606.ENSP00000264870	9606.ENSP00000264870	9606.ENSP00000264870	9606.ENSP00000264870	9606.ENSP00000264870	9606.ENSP00000264870	9606.ENSP00000264870	9606.ENSP00000264870
9606.ENSP00000298556	9606.ENSP00000298556	9606.ENSP00000298556	9606.ENSP00000298556	9606.ENSP00000298556	9606.ENSP00000298556	9606.ENSP00000298556	9606.ENSP00000298556	9606.ENSP00000298556	9606.ENSP00000298556
9606.ENSP00000245206	9606.ENSP00000245206	9606.ENSP00000245206	9606.ENSP00000245206	9606.ENSP00000245206	9606.ENSP00000245206	9606.ENSP00000245206	9606.ENSP00000245206	9606.ENSP00000245206	9606.ENSP00000245206
9606.ENSP00000362413	9606.ENSP00000362413	9606.ENSP00000362413	9606.ENSP00000362413	9606.ENSP00000362413	9606.ENSP00000362413	9606.ENSP00000362413	9606.ENSP00000362413	9606.ENSP00000362413	9606.ENSP00000362413
9606.ENSP00000362271	9606.ENSP00000362271	9606.ENSP00000362271	9606.ENSP00000362271	9606.ENSP00000362271	9606.ENSP00000362271	9606.ENSP00000362271	9606.ENSP00000362271	9606.ENSP00000362271	9606.ENSP00000362271
9606.ENSP00000348170	9606.ENSP00000348170	9606.ENSP00000348170	9606.ENSP00000348170	9606.ENSP00000348170	9606.ENSP00000348170	9606.ENSP00000348170	9606.ENSP00000348170	9606.ENSP00000348170	9606.ENSP00000348170
9606.ENSP00000441828	9606.ENSP00000441828	9606.ENSP00000441828	9606.ENSP00000441828	9606.ENSP00000441828	9606.ENSP00000441828	9606.ENSP00000441828	9606.ENSP00000441828	9606.ENSP00000441828	9606.ENSP00000441828
9606.ENSP00000354632	9606.ENSP00000354632	9606.ENSP00000354632	9606.ENSP00000354632	9606.ENSP00000354632	9606.ENSP00000354632	9606.ENSP00000354632	9606.ENSP00000354632	9606.ENSP00000354632	9606.ENSP00000354632
9606.ENSP00000416066	9606.ENSP00000416066	9606.ENSP00000416066	9606.ENSP00000416066	9606.ENSP00000416066	9606.ENSP00000416066	9606.ENSP00000416066	9606.ENSP00000416066	9606.ENSP00000416066	9606.ENSP00000416066
9606.ENSP00000355627	9606.ENSP00000355627	9606.ENSP00000355627	9606.ENSP00000355627	9606.ENSP00000355627	9606.ENSP00000355627	9606.ENSP00000355627	9606.ENSP00000355627	9606.ENSP00000355627	9606.ENSP00000355627
9606.ENSP00000265023	9606.ENSP00000265023	9606.ENSP00000265023	9606.ENSP00000265023	9606.ENSP00000265023	9606.ENSP00000265023	9606.ENSP00000265023	9606.ENSP00000265023	9606.ENSP00000265023	9606.ENSP00000265023
9606.ENSP00000358548	9606.ENSP00000358548	9606.ENSP00000358548	9606.ENSP00000358548	9606.ENSP00000358548	9606.ENSP00000358548	9606.ENSP00000358548	9606.ENSP00000358548	9606.ENSP00000358548	9606.ENSP00000358548
9606.ENSP00000217386	9606.ENSP00000217386	9606.ENSP00000217386	9606.ENSP00000217386	9606.ENSP00000217386	9606.ENSP00000217386	9606.ENSP00000217386	9606.ENSP00000217386	9606.ENSP00000217386	9606.ENSP00000217386
9606.ENSP00000236850	9606.ENSP00000236850	9606.ENSP00000236850	9606.ENSP00000236850	9606.ENSP00000236850	9606.ENSP00000236850	9606.ENSP00000236850	9606.ENSP00000236850	9606.ENSP00000236850	9606.ENSP00000236850
9606.ENSP00000356969	9606.ENSP00000356969	9606.ENSP00000356969	9606.ENSP00000356969	9606.ENSP00000356969	9606.ENSP00000356969	9606.ENSP00000356969	9606.ENSP00000356969	9606.ENSP00000356969	9606.ENSP00000356969
9606.ENSP00000205948	9606.ENSP00000205948	9606.ENSP00000205948	9606.ENSP00000205948	9606.ENSP00000205948	9606.ENSP00000205948	9606.ENSP00000205948	9606.ENSP00000205948	9606.ENSP00000205948	9606.ENSP00000205948
9606.ENSP00000302621	9606.ENSP00000302621	9606.ENSP00000302621	9606.ENSP00000302621	9606.ENSP00000302621	9606.ENSP00000302621	9606.ENSP00000302621	9606.ENSP00000302621	9606.ENSP00000302621	9606.ENSP00000302621
9606.ENSP00000346839	9606.ENSP00000346839	9606.ENSP00000346839	9606.ENSP00000346839	9606.ENSP00000346839	9606.ENSP00000346839	9606.ENSP00000346839	9606.ENSP00000346839	9606.ENSP00000346839	9606.ENSP00000346839
9606.ENSP00000360522	9606.ENSP00000360522	9606.ENSP00000360522	9606.ENSP00000360522	9606.ENSP00000360522	9606.ENSP00000360522	9606.ENSP00000360522	9606.ENSP00000360522	9606.ENSP00000360522	9606.ENSP00000360522
9606.ENSP00000265132	9606.ENSP00000265132	9606.ENSP00000265132	9606.ENSP00000265132	9606.ENSP00000265132	9606.ENSP00000265132	9606.ENSP00000265132	9606.ENSP00000265132	9606.ENSP00000265132	9606.ENSP00000265132
9606.ENSP00000259396	9606.ENSP00000259396	9606.ENSP00000259396	9606.ENSP00000259396	9606.ENSP00000259396	9606.ENSP00000259396	9606.ENSP00000259396	9606.ENSP00000259396	9606.ENSP00000259396	9606.ENSP00000259396
9606.ENSP00000393887	9606.ENSP00000393887	9606.ENSP00000393887	9606.ENSP00000393887	9606.ENSP00000393887	9606.ENSP00000393887	9606.ENSP00000393887	9606.ENSP00000393887	9606.ENSP00000393887	9606.ENSP00000393887
9606.ENSP00000237014	9606.ENSP00000237014	9606.ENSP00000237014	9606.ENSP00000237014	9606.ENSP00000237014	9606.ENSP00000237014	9606.ENSP00000237014	9606.ENSP00000237014	9606.ENSP00000237014	9606.ENSP00000237014
9606.ENSP00000385834	9606.ENSP00000385834	9606.ENSP00000385834	9606.ENSP00000385834	9606.ENSP00000385834	9606.ENSP00000385834	9606.ENSP00000385834	9606.ENSP00000385834	9606.ENSP00000385834	9606.ENSP00000385834
9606.ENSP00000265983	9606.ENSP00000265983	9606.ENSP00000265983	9606.ENSP00000265983	9606.ENSP00000265983	9606.ENSP00000265983	9606.ENSP00000265983	9606.ENSP00000265983	9606.ENSP00000265983	9606.ENSP00000265983
9606.ENSP00000366525	9606.ENSP00000366525	9606.ENSP00000366525	9606.ENSP00000366525	9606.ENSP00000366525	9606.ENSP00000366525	9606.ENSP00000366525	9606.ENSP00000366525	9606.ENSP00000366525	9606.ENSP00000366525
9606.ENSP00000241052	9606.ENSP00000241052	9606.ENSP00000241052	9606.ENSP00000241052	9606.ENSP00000241052	9606.ENSP00000241052	9606.ENSP00000241052	9606.ENSP00000241052	9606.ENSP00000241052	9606.ENSP00000241052
9606.ENSP00000363603	9606.ENSP00000363603	9606.ENSP00000363603	9606.ENSP00000363603	9606.ENSP00000363603	9606.ENSP00000363603	9606.ENSP00000363603	9606.ENSP00000363603	9606.ENSP00000363603	9606.ENSP00000363603
9606.ENSP00000378669	9606.ENSP00000378669	9606.ENSP00000378669	9606.ENSP00000378669	9606.ENSP00000378669	9606.ENSP00000378669	9606.ENSP00000378669	9606.ENSP00000378669	9606.ENSP00000378669	9606.ENSP00000378669
9606.ENSP00000291568	9606.ENSP00000291568	9606.ENSP00000291568	9606.ENSP00000291568	9606.ENSP00000291568	9606.ENSP00000291568	9606.ENSP00000291568	9606.ENSP00000291568	9606.ENSP00000291568	9606.ENSP00000291568
9606.ENSP00000366109	9606.ENSP00000366109	9606.ENSP00000366109	9606.ENSP00000366109	9606.ENSP00000366109	9606.ENSP00000366109	9606.ENSP00000366109	9606.ENSP00000366109	9606.ENSP00000366109	9606.ENSP00000366109
9606.ENSP00000446252	9606.ENSP00000446252	9606.ENSP00000446252	9606.ENSP00000446252	9606.ENSP00000446252	9606.ENSP00000446252	9606.ENSP00000446252	9606.ENSP00000446252	9606.ENSP00000446252	9606.ENSP00000446252
9606.ENSP00000357838	9606.ENSP00000357838	9606.ENSP00000357838	9606.ENSP00000357838	9606.ENSP00000357838	9606.ENSP00000357838	9606.ENSP00000357838	9606.ENSP00000357838	9606.ENSP00000357838	9606.ENSP00000357838
9606.ENSP00000263100	9606.ENSP00000263100	9606.ENSP00000263100	9606.ENSP00000263100	9606.ENSP00000263100	9606.ENSP00000263100	9606.ENSP00000263100	9606.ENSP00000263100	9606.ENSP00000263100	9606.ENSP00000263100
9606.ENSP00000229239	9606.ENSP00000229239	9606.ENSP00000229239	9606.ENSP00000229239	9606.ENSP00000229239	9606.ENSP00000229239	9606.ENSP00000229239	9606.ENSP00000229239	9606.ENSP00000229239	9606.ENSP00000229239
9606.ENSP00000307188	9606.ENSP00000307188	9606.ENSP00000307188	9606.ENSP00000307188	9606.ENSP00000307188	9606.ENSP00000307188	9606.ENSP00000307188	9606.ENSP00000307188	9606.ENSP00000307188	9606.ENSP00000307188
9606.ENSP00000334872	9606.ENSP00000334872	9606.ENSP00000334872	9606.ENSP00000334872	9606.ENSP00000334872	9606.ENSP00000334872	9606.ENSP00000334872	9606.ENSP00000334872	9606.ENSP00000334872	9606.ENSP00000334872
9606.ENSP00000248553	9606.ENSP00000248553	9606.ENSP00000248553	9606.ENSP00000248553	9606.ENSP00000248553	9606.ENSP00000248553	9606.ENSP00000248553	9606.ENSP00000248553	9606.ENSP00000248553	9606.ENSP00000248553
9606.ENSP00000296255	9606.ENSP00000296255	9606.ENSP00000296255	9606.ENSP00000296255	9606.ENSP00000296255	9606.ENSP00000296255	9606.ENSP00000296255	9606.ENSP00000296255	9606.ENSP00000296255	9606.ENSP00000296255
9606.ENSP00000237530	9606.ENSP00000237530	9606.ENSP00000237530	9606.ENSP00000237530	9606.ENSP00000237530	9606.ENSP00000237530	9606.ENSP00000237530	9606.ENSP00000237530	9606.ENSP00000237530	9606.ENSP00000237530
9606.ENSP00000445306	9606.ENSP00000445306	9606.ENSP00000445306	9606.ENSP00000445306	9606.ENSP00000445306	9606.ENSP00000445306	9606.ENSP00000445306	9606.ENSP00000445306	9606.ENSP00000445306	9606.ENSP00000445306
9606.ENSP00000360671	9606.ENSP00000360671	9606.ENSP00000360671	9606.ENSP00000360671	9606.ENSP00000360671	9606.ENSP00000360671	9606.ENSP00000360671	9606.ENSP00000360671	9606.ENSP00000360671	9606.ENSP00000360671
9606.ENSP00000278407	9606.ENSP00000278407	9606.ENSP00000278407	9606.ENSP00000278407	9606.ENSP00000278407	9606.ENSP00000278407	9606.ENSP00000278407	9606.ENSP00000278407	9606.ENSP00000278407	9606.ENSP00000278407
9606.ENSP00000264832	9606.ENSP00000264832	9606.ENSP00000264832	9606.ENSP00000264832	9606.ENSP00000264832	9606.ENSP00000264832	9606.ENSP00000264832	9606.ENSP00000264832	9606.ENSP00000264832	9606.ENSP00000264832
9606.ENSP00000346037	9606.ENSP00000346037	9606.ENSP00000346037	9606.ENSP00000346037	9606.ENSP00000346037	9606.ENSP00000346037	9606.ENSP00000346037	9606.ENSP00000346037	9606.ENSP00000346037	9606.ENSP00000346037
9606.ENSP00000322419	9606.ENSP00000322419	9606.ENSP00000322419	9606.ENSP00000322419	9606.ENSP00000322419	9606.ENSP00000322419	9606.ENSP00000322419	9606.ENSP00000322419	9606.ENSP00000322419	9606.ENSP00000322419
9606.ENSP00000449328	9606.ENSP00000449328	9606.ENSP00000449328	9606.ENSP00000449328	9606.ENSP00000449328	9606.ENSP00000449328	9606.ENSP00000449328	9606.ENSP00000449328	9606.ENSP00000449328	9606.ENSP00000449328
9606.ENSP00000329374	9606.ENSP00000329374	9606.ENSP00000329374	9606.ENSP00000329374	9606.ENSP00000329374	9606.ENSP00000329374	9606.ENSP00000329374	9606.ENSP00000329374	9606.ENSP00000329374	9606.ENSP00000329374
9606.ENSP00000379350	9606.ENSP00000379350	9606.ENSP00000379350	9606.ENSP00000379350	9606.ENSP00000379350	9606.ENSP00000379350	9606.ENSP00000379350	9606.ENSP00000379350	9606.ENSP00000379350	9606.ENSP00000379350
9606.ENSP00000307280	9606.ENSP00000307280	9606.ENSP00000379210	9606.ENSP00000379210	9606.ENSP00000307280	9606.ENSP00000379210	9606.ENSP00000379210	9606.ENSP00000307280	9606.ENSP00000379210	9606.ENSP00000379210
9606.ENSP00000246337	9606.ENSP00000246337	9606.ENSP00000246337	9606.ENSP00000246337	9606.ENSP00000246337	9606.ENSP00000246337	9606.ENSP00000246337	9606.ENSP00000246337	9606.ENSP00000246337	9606.ENSP00000246337
9606.ENSP00000218516	9606.ENSP00000218516	9606.ENSP00000218516	9606.ENSP00000218516	9606.ENSP00000218516	9606.ENSP00000218516	9606.ENSP00000218516	9606.ENSP00000218516	9606.ENSP00000218516	9606.ENSP00000218516
9606.ENSP00000262030	9606.ENSP00000262030	9606.ENSP00000262030	9606.ENSP00000262030	9606.ENSP00000262030	9606.ENSP00000262030	9606.ENSP00000262030	9606.ENSP00000262030	9606.ENSP00000262030	9606.ENSP00000262030
9606.ENSP00000234590	9606.ENSP00000234590	9606.ENSP00000234590	9606.ENSP00000234590	9606.ENSP00000234590	9606.ENSP00000234590	9606.ENSP00000234590	9606.ENSP00000234590	9606.ENSP00000234590	9606.ENSP00000234590
9606.ENSP00000405573	9606.ENSP00000405573	9606.ENSP00000405573	9606.ENSP00000405573	9606.ENSP00000405573	9606.ENSP00000405573	9606.ENSP00000405573	9606.ENSP00000405573	9606.ENSP00000405573	9606.ENSP00000405573
9606.ENSP00000296930	9606.ENSP00000296930	9606.ENSP00000296930	9606.ENSP00000296930	9606.ENSP00000296930	9606.ENSP00000296930	9606.ENSP00000296930	9606.ENSP00000296930	9606.ENSP00000296930	9606.ENSP00000296930
9606.ENSP00000357516	9606.ENSP00000357516	9606.ENSP00000357516	9606.ENSP00000357516	9606.ENSP00000357516	9606.ENSP00000357516	9606.ENSP00000357516	9606.ENSP00000357516	9606.ENSP00000357516	9606.ENSP00000357516
9606.ENSP00000415786	9606.ENSP00000415786	9606.ENSP00000415786	9606.ENSP00000415786	9606.ENSP00000415786	9606.ENSP00000415786	9606.ENSP00000415786	9606.ENSP00000415786	9606.ENSP00000415786	9606.ENSP00000415786
9606.ENSP00000480004	9606.ENSP00000480004	9606.ENSP00000480004	9606.ENSP00000480004	9606.ENSP00000480004	9606.ENSP00000480004	9606.ENSP00000480004	9606.ENSP00000480004	9606.ENSP00000480004	9606.ENSP00000480004
9606.ENSP00000379386	9606.ENSP00000379386	9606.ENSP00000379386	9606.ENSP00000379386	9606.ENSP00000379386	9606.ENSP00000379386	9606.ENSP00000379386	9606.ENSP00000379386	9606.ENSP00000379386	9606.ENSP00000379386
9606.ENSP00000327801	9606.ENSP00000327801	9606.ENSP00000327801	9606.ENSP00000327801	9606.ENSP00000327801	9606.ENSP00000327801	9606.ENSP00000327801	9606.ENSP00000327801	9606.ENSP00000327801	9606.ENSP00000327801
9606.ENSP00000339001	9606.ENSP00000339001	9606.ENSP00000339001	9606.ENSP00000339001	9606.ENSP00000339001	9606.ENSP00000339001	9606.ENSP00000339001	9606.ENSP00000339001	9606.ENSP00000339001	9606.ENSP00000339001
9606.ENSP00000261416	9606.ENSP00000261416	9606.ENSP00000261416	9606.ENSP00000261416	9606.ENSP00000261416	9606.ENSP00000261416	9606.ENSP00000261416	9606.ENSP00000261416	9606.ENSP00000261416	9606.ENSP00000261416
9606.ENSP00000225655	9606.ENSP00000225655	9606.ENSP00000225655	9606.ENSP00000225655	9606.ENSP00000225655	9606.ENSP00000225655	9606.ENSP00000225655	9606.ENSP00000225655	9606.ENSP00000225655	9606.ENSP00000225655
9606.ENSP00000376840	9606.ENSP00000376840	9606.ENSP00000376840	9606.ENSP00000376840	9606.ENSP00000376840	9606.ENSP00000376840	9606.ENSP00000376840	9606.ENSP00000376840	9606.ENSP00000376840	9606.ENSP00000376840
9606.ENSP00000355890	9606.ENSP00000355890	9606.ENSP00000355890	9606.ENSP00000355890	9606.ENSP00000355890	9606.ENSP00000355890	9606.ENSP00000355890	9606.ENSP00000355890	9606.ENSP00000355890	9606.ENSP00000355890
9606.ENSP00000345672	9606.ENSP00000345672	9606.ENSP00000345672	9606.ENSP00000345672	9606.ENSP00000345672	9606.ENSP00000345672	9606.ENSP00000345672	9606.ENSP00000345672	9606.ENSP00000345672	9606.ENSP00000345672
9606.ENSP00000335153	9606.ENSP00000335153	9606.ENSP00000335153	9606.ENSP00000335153	9606.ENSP00000335153	9606.ENSP00000335153	9606.ENSP00000335153	9606.ENSP00000335153	9606.ENSP00000335153	9606.ENSP00000335153
9606.ENSP00000368119	9606.ENSP00000368119	9606.ENSP00000368119	9606.ENSP00000368119	9606.ENSP00000368119	9606.ENSP00000368119	9606.ENSP00000368119	9606.ENSP00000368119	9606.ENSP00000368119	9606.ENSP00000368119
9606.ENSP00000309565	9606.ENSP00000309565	9606.ENSP00000309565	9606.ENSP00000309565	9606.ENSP00000309565	9606.ENSP00000309565	9606.ENSP00000309565	9606.ENSP00000309565	9606.ENSP00000309565	9606.ENSP00000309565
9606.ENSP00000355518	9606.ENSP00000355518	9606.ENSP00000355518	9606.ENSP00000355518	9606.ENSP00000355518	9606.ENSP00000355518	9606.ENSP00000355518	9606.ENSP00000355518	9606.ENSP00000355518	9606.ENSP00000355518
9606.ENSP00000346550	9606.ENSP00000346550	9606.ENSP00000346550	9606.ENSP00000346550	9606.ENSP00000346550	9606.ENSP00000346550	9606.ENSP00000346550	9606.ENSP00000346550	9606.ENSP00000346550	9606.ENSP00000346550
9606.ENSP00000360609	9606.ENSP00000360609	9606.ENSP00000360609	9606.ENSP00000360609	9606.ENSP00000360609	9606.ENSP00000360609	9606.ENSP00000360609	9606.ENSP00000360609	9606.ENSP00000360609	9606.ENSP00000360609
9606.ENSP00000328023	9606.ENSP00000328023	9606.ENSP00000328023	9606.ENSP00000328023	9606.ENSP00000328023	9606.ENSP00000328023	9606.ENSP00000328023	9606.ENSP00000328023	9606.ENSP00000328023	9606.ENSP00000328023
9606.ENSP00000466090	9606.ENSP00000466090	9606.ENSP00000466090	9606.ENSP00000466090	9606.ENSP00000466090	9606.ENSP00000466090	9606.ENSP00000466090	9606.ENSP00000466090	9606.ENSP00000466090	9606.ENSP00000466090
9606.ENSP00000369134	9606.ENSP00000369134	9606.ENSP00000369134	9606.ENSP00000369134	9606.ENSP00000369134	9606.ENSP00000369134	9606.ENSP00000369134	9606.ENSP00000369134	9606.ENSP00000369134	9606.ENSP00000369134
9606.ENSP00000317159	9606.ENSP00000317159	9606.ENSP00000317159	9606.ENSP00000317159	9606.ENSP00000317159	9606.ENSP00000317159	9606.ENSP00000317159	9606.ENSP00000317159	9606.ENSP00000317159	9606.ENSP00000317159
9606.ENSP00000358867	9606.ENSP00000358867	9606.ENSP00000358867	9606.ENSP00000358867	9606.ENSP00000358867	9606.ENSP00000358867	9606.ENSP00000358867	9606.ENSP00000358867	9606.ENSP00000358867	9606.ENSP00000358867
9606.ENSP00000296511	9606.ENSP00000296511	9606.ENSP00000296511	9606.ENSP00000296511	9606.ENSP00000296511	9606.ENSP00000296511	9606.ENSP00000296511	9606.ENSP00000296511	9606.ENSP00000296511	9606.ENSP00000296511
9606.ENSP00000333664	9606.ENSP00000333664	9606.ENSP00000333664	9606.ENSP00000333664	9606.ENSP00000333664	9606.ENSP00000333664	9606.ENSP00000333664	9606.ENSP00000333664	9606.ENSP00000333664	9606.ENSP00000333664
9606.ENSP00000381607	9606.ENSP00000381607	9606.ENSP00000381607	9606.ENSP00000381607	9606.ENSP00000381607	9606.ENSP00000381607	9606.ENSP00000381607	9606.ENSP00000381607	9606.ENSP00000381607	9606.ENSP00000381607
9606.ENSP00000215909	9606.ENSP00000215909	9606.ENSP00000215909	9606.ENSP00000215909	9606.ENSP00000215909	9606.ENSP00000215909	9606.ENSP00000215909	9606.ENSP00000215909	9606.ENSP00000215909	9606.ENSP00000215909
9606.ENSP00000281243	9606.ENSP00000281243	9606.ENSP00000281243	9606.ENSP00000281243	9606.ENSP00000281243	9606.ENSP00000281243	9606.ENSP00000281243	9606.ENSP00000281243	9606.ENSP00000281243	9606.ENSP00000281243
9606.ENSP00000242285	9606.ENSP00000242285	9606.ENSP00000242285	9606.ENSP00000242285	9606.ENSP00000242285	9606.ENSP00000242285	9606.ENSP00000242285	9606.ENSP00000242285	9606.ENSP00000242285	9606.ENSP00000242285
9606.ENSP00000309415	9606.ENSP00000309415	9606.ENSP00000309415	9606.ENSP00000309415	9606.ENSP00000309415	9606.ENSP00000309415	9606.ENSP00000309415	9606.ENSP00000309415	9606.ENSP00000309415	9606.ENSP00000309415
9606.ENSP00000377470	9606.ENSP00000377470	9606.ENSP00000377470	9606.ENSP00000377470	9606.ENSP00000377470	9606.ENSP00000377470	9606.ENSP00000377470	9606.ENSP00000377470	9606.ENSP00000377470	9606.ENSP00000377470
9606.ENSP00000205402	9606.ENSP00000205402	9606.ENSP00000205402	9606.ENSP00000205402	9606.ENSP00000205402	9606.ENSP00000205402	9606.ENSP00000205402	9606.ENSP00000205402	9606.ENSP00000205402	9606.ENSP00000205402
9606.ENSP00000428895	9606.ENSP00000428895	9606.ENSP00000428895	9606.ENSP00000428895	9606.ENSP00000428895	9606.ENSP00000428895	9606.ENSP00000428895	9606.ENSP00000428895	9606.ENSP00000428895	9606.ENSP00000428895
9606.ENSP00000264162	9606.ENSP00000264162	9606.ENSP00000264162	9606.ENSP00000264162	9606.ENSP00000264162	9606.ENSP00000264162	9606.ENSP00000264162	9606.ENSP00000264162	9606.ENSP00000264162	9606.ENSP00000264162
9606.ENSP00000284440	9606.ENSP00000284440	9606.ENSP00000284440	9606.ENSP00000284440	9606.ENSP00000284440	9606.ENSP00000284440	9606.ENSP00000284440	9606.ENSP00000284440	9606.ENSP00000284440	9606.ENSP00000284440
9606.ENSP00000228740	9606.ENSP00000228740	9606.ENSP00000228740	9606.ENSP00000228740	9606.ENSP00000228740	9606.ENSP00000228740	9606.ENSP00000228740	9606.ENSP00000228740	9606.ENSP00000228740	9606.ENSP00000228740
9606.ENSP00000226253	9606.ENSP00000226253	9606.ENSP00000226253	9606.ENSP00000226253	9606.ENSP00000226253	9606.ENSP00000226253	9606.ENSP00000226253	9606.ENSP00000226253	9606.ENSP00000226253	9606.ENSP00000226253
9606.ENSP00000380675	9606.ENSP00000380675	9606.ENSP00000380675	9606.ENSP00000380675	9606.ENSP00000380675	9606.ENSP00000380675	9606.ENSP00000380675	9606.ENSP00000380675	9606.ENSP00000380675	9606.ENSP00000380675
9606.ENSP00000380467	9606.ENSP00000380467	9606.ENSP00000380467	9606.ENSP00000380467	9606.ENSP00000380467	9606.ENSP00000380467	9606.ENSP00000380467	9606.ENSP00000380467	9606.ENSP00000380467	9606.ENSP00000380467
9606.ENSP00000463233	9606.ENSP00000463233	9606.ENSP00000463233	9606.ENSP00000463233	9606.ENSP00000463233	9606.ENSP00000463233	9606.ENSP00000463233	9606.ENSP00000463233	9606.ENSP00000463233	9606.ENSP00000463233
9606.ENSP00000322192	9606.ENSP00000322192	9606.ENSP00000322192	9606.ENSP00000322192	9606.ENSP00000322192	9606.ENSP00000322192	9606.ENSP00000322192	9606.ENSP00000322192	9606.ENSP00000322192	9606.ENSP00000322192
9606.ENSP00000305692	9606.ENSP00000305692	9606.ENSP00000305692	9606.ENSP00000305692	9606.ENSP00000305692	9606.ENSP00000305692	9606.ENSP00000305692	9606.ENSP00000305692	9606.ENSP00000305692	9606.ENSP00000305692
9606.ENSP00000363641	9606.ENSP00000363641	9606.ENSP00000363641	9606.ENSP00000363641	9606.ENSP00000363641	9606.ENSP00000363641	9606.ENSP00000363641	9606.ENSP00000363641	9606.ENSP00000363641	9606.ENSP00000363641
9606.ENSP00000258424	9606.ENSP00000258424	9606.ENSP00000258424	9606.ENSP00000258424	9606.ENSP00000258424	9606.ENSP00000258424	9606.ENSP00000258424	9606.ENSP00000258424	9606.ENSP00000258424	9606.ENSP00000258424
9606.ENSP00000361562	9606.ENSP00000361562	9606.ENSP00000361562	9606.ENSP00000361562	9606.ENSP00000361562	9606.ENSP00000361562	9606.ENSP00000361562	9606.ENSP00000361562	9606.ENSP00000361562	9606.ENSP00000361562
9606.ENSP00000376475	9606.ENSP00000376475	9606.ENSP00000376475	9606.ENSP00000376475	9606.ENSP00000376475	9606.ENSP00000376475	9606.ENSP00000376475	9606.ENSP00000376475	9606.ENSP00000376475	9606.ENSP00000376475
9606.ENSP00000216492	9606.ENSP00000216492	9606.ENSP00000216492	9606.ENSP00000216492	9606.ENSP00000216492	9606.ENSP00000216492	9606.ENSP00000216492	9606.ENSP00000216492	9606.ENSP00000216492	9606.ENSP00000216492
9606.ENSP00000367992	9606.ENSP00000367992	9606.ENSP00000367992	9606.ENSP00000367992	9606.ENSP00000367992	9606.ENSP00000367992	9606.ENSP00000367992	9606.ENSP00000367992	9606.ENSP00000367992	9606.ENSP00000367992
9606.ENSP00000373620	9606.ENSP00000373620	9606.ENSP00000373620	9606.ENSP00000373620	9606.ENSP00000373620	9606.ENSP00000373620	9606.ENSP00000373620	9606.ENSP00000373620	9606.ENSP00000373620	9606.ENSP00000373620
9606.ENSP00000324173	9606.ENSP00000324173	9606.ENSP00000324173	9606.ENSP00000324173	9606.ENSP00000324173	9606.ENSP00000324173	9606.ENSP00000324173	9606.ENSP00000324173	9606.ENSP00000324173	9606.ENSP00000324173
9606.ENSP00000258341	9606.ENSP00000258341	9606.ENSP00000258341	9606.ENSP00000258341	9606.ENSP00000258341	9606.ENSP00000258341	9606.ENSP00000258341	9606.ENSP00000258341	9606.ENSP00000258341	9606.ENSP00000258341
9606.ENSP00000432083	9606.ENSP00000432083	9606.ENSP00000432083	9606.ENSP00000432083	9606.ENSP00000432083	9606.ENSP00000432083	9606.ENSP00000432083	9606.ENSP00000432083	9606.ENSP00000432083	9606.ENSP00000432083
9606.ENSP00000232607	9606.ENSP00000232607	9606.ENSP00000232607	9606.ENSP00000232607	9606.ENSP00000232607	9606.ENSP00000232607	9606.ENSP00000232607	9606.ENSP00000232607	9606.ENSP00000232607	9606.ENSP00000232607
9606.ENSP00000307241	9606.ENSP00000307241	9606.ENSP00000307241	9606.ENSP00000307241	9606.ENSP00000307241	9606.ENSP00000307241	9606.ENSP00000307241	9606.ENSP00000307241	9606.ENSP00000307241	9606.ENSP00000307241
9606.ENSP00000216962	9606.ENSP00000216962	9606.ENSP00000216962	9606.ENSP00000216962	9606.ENSP00000216962	9606.ENSP00000216962	9606.ENSP00000216962	9606.ENSP00000216962	9606.ENSP00000216962	9606.ENSP00000216962
9606.ENSP00000005257	9606.ENSP00000005257	9606.ENSP00000005257	9606.ENSP00000005257	9606.ENSP00000005257	9606.ENSP00000005257	9606.ENSP00000005257	9606.ENSP00000005257	9606.ENSP00000005257	9606.ENSP00000005257
9606.ENSP00000272519	9606.ENSP00000272519	9606.ENSP00000272519	9606.ENSP00000272519	9606.ENSP00000272519	9606.ENSP00000272519	9606.ENSP00000272519	9606.ENSP00000272519	9606.ENSP00000272519	9606.ENSP00000272519
9606.ENSP00000333298	9606.ENSP00000333298	9606.ENSP00000333298	9606.ENSP00000333298	9606.ENSP00000333298	9606.ENSP00000333298	9606.ENSP00000333298	9606.ENSP00000333298	9606.ENSP00000333298	9606.ENSP00000333298
9606.ENSP00000359871	9606.ENSP00000359871	9606.ENSP00000359871	9606.ENSP00000359871	9606.ENSP00000359871	9606.ENSP00000359871	9606.ENSP00000359871	9606.ENSP00000359871	9606.ENSP00000359871	9606.ENSP00000359871
9606.ENSP00000377192	9606.ENSP00000377192	9606.ENSP00000377192	9606.ENSP00000377192	9606.ENSP00000377192	9606.ENSP00000377192	9606.ENSP00000377192	9606.ENSP00000377192	9606.ENSP00000377192	9606.ENSP00000377192
9606.ENSP00000377532	9606.ENSP00000377532	9606.ENSP00000377532	9606.ENSP00000377532	9606.ENSP00000377532	9606.ENSP00000377532	9606.ENSP00000377532	9606.ENSP00000377532	9606.ENSP00000377532	9606.ENSP00000377532
9606.ENSP00000216605	9606.ENSP00000216605	9606.ENSP00000216605	9606.ENSP00000216605	9606.ENSP00000216605	9606.ENSP00000216605	9606.ENSP00000216605	9606.ENSP00000216605	9606.ENSP00000216605	9606.ENSP00000216605
9606.ENSP00000296412	9606.ENSP00000296412	9606.ENSP00000296412	9606.ENSP00000296412	9606.ENSP00000296412	9606.ENSP00000296412	9606.ENSP00000296412	9606.ENSP00000296412	9606.ENSP00000296412	9606.ENSP00000296412
9606.ENSP00000381504	9606.ENSP00000381504	9606.ENSP00000381504	9606.ENSP00000381504	9606.ENSP00000381504	9606.ENSP00000381504	9606.ENSP00000381504	9606.ENSP00000381504	9606.ENSP00000381504	9606.ENSP00000381504
9606.ENSP00000368458	9606.ENSP00000368458	9606.ENSP00000368458	9606.ENSP00000368458	9606.ENSP00000368458	9606.ENSP00000368458	9606.ENSP00000368458	9606.ENSP00000368458	9606.ENSP00000368458	9606.ENSP00000368458
9606.ENSP00000425634	9606.ENSP00000425634	9606.ENSP00000425634	9606.ENSP00000425634	9606.ENSP00000425634	9606.ENSP00000425634	9606.ENSP00000425634	9606.ENSP00000425634	9606.ENSP00000425634	9606.ENSP00000425634
9606.ENSP00000281456	9606.ENSP00000281456	9606.ENSP00000281456	9606.ENSP00000281456	9606.ENSP00000281456	9606.ENSP00000281456	9606.ENSP00000281456	9606.ENSP00000281456	9606.ENSP00000281456	9606.ENSP00000281456
9606.ENSP00000370808	9606.ENSP00000370808	9606.ENSP00000370808	9606.ENSP00000370808	9606.ENSP00000370808	9606.ENSP00000370808	9606.ENSP00000370808	9606.ENSP00000370808	9606.ENSP00000370808	9606.ENSP00000370808
9606.ENSP00000321584	9606.ENSP00000321584	9606.ENSP00000321584	9606.ENSP00000321584	9606.ENSP00000321584	9606.ENSP00000321584	9606.ENSP00000321584	9606.ENSP00000321584	9606.ENSP00000321584	9606.ENSP00000321584
9606.ENSP00000356448	9606.ENSP00000356448	9606.ENSP00000356448	9606.ENSP00000356448	9606.ENSP00000356448	9606.ENSP00000356448	9606.ENSP00000356448	9606.ENSP00000356448	9606.ENSP00000356448	9606.ENSP00000356448
9606.ENSP00000299198	9606.ENSP00000299198	9606.ENSP00000299198	9606.ENSP00000299198	9606.ENSP00000299198	9606.ENSP00000299198	9606.ENSP00000299198	9606.ENSP00000299198	9606.ENSP00000299198	9606.ENSP00000299198
9606.ENSP00000377941	9606.ENSP00000377941	9606.ENSP00000377941	9606.ENSP00000377941	9606.ENSP00000377941	9606.ENSP00000377941	9606.ENSP00000377941	9606.ENSP00000377941	9606.ENSP00000377941	9606.ENSP00000377941
9606.ENSP00000352257	9606.ENSP00000352257	9606.ENSP00000352257	9606.ENSP00000352257	9606.ENSP00000352257	9606.ENSP00000352257	9606.ENSP00000352257	9606.ENSP00000352257	9606.ENSP00000352257	9606.ENSP00000352257
9606.ENSP00000457513	9606.ENSP00000457513	9606.ENSP00000457513	9606.ENSP00000457513	9606.ENSP00000457513	9606.ENSP00000457513	9606.ENSP00000457513	9606.ENSP00000457513	9606.ENSP00000457513	9606.ENSP00000457513
9606.ENSP00000433999	9606.ENSP00000433999	9606.ENSP00000433999	9606.ENSP00000433999	9606.ENSP00000433999	9606.ENSP00000433999	9606.ENSP00000433999	9606.ENSP00000433999	9606.ENSP00000433999	9606.ENSP00000433999
9606.ENSP00000307940	9606.ENSP00000307940	9606.ENSP00000307940	9606.ENSP00000307940	9606.ENSP00000307940	9606.ENSP00000307940	9606.ENSP00000307940	9606.ENSP00000307940	9606.ENSP00000307940	9606.ENSP00000307940
9606.ENSP00000286091	9606.ENSP00000286091	9606.ENSP00000286091	9606.ENSP00000286091	9606.ENSP00000286091	9606.ENSP00000286091	9606.ENSP00000286091	9606.ENSP00000286091	9606.ENSP00000286091	9606.ENSP00000286091
9606.ENSP00000452762	9606.ENSP00000452762	9606.ENSP00000452762	9606.ENSP00000452762	9606.ENSP00000452762	9606.ENSP00000452762	9606.ENSP00000452762	9606.ENSP00000452762	9606.ENSP00000452762	9606.ENSP00000452762
9606.ENSP00000265563	9606.ENSP00000265563	9606.ENSP00000265563	9606.ENSP00000265563	9606.ENSP00000265563	9606.ENSP00000265563	9606.ENSP00000265563	9606.ENSP00000265563	9606.ENSP00000265563	9606.ENSP00000265563
9606.ENSP00000215754	9606.ENSP00000215754	9606.ENSP00000215754	9606.ENSP00000215754	9606.ENSP00000215754	9606.ENSP00000215754	9606.ENSP00000215754	9606.ENSP00000215754	9606.ENSP00000215754	9606.ENSP00000215754
9606.ENSP00000370588	9606.ENSP00000370588	9606.ENSP00000370588	9606.ENSP00000370588	9606.ENSP00000370588	9606.ENSP00000370588	9606.ENSP00000370588	9606.ENSP00000370588	9606.ENSP00000370588	9606.ENSP00000370588
9606.ENSP00000361140	9606.ENSP00000361140	9606.ENSP00000361140	9606.ENSP00000361140	9606.ENSP00000361140	9606.ENSP00000361140	9606.ENSP00000361140	9606.ENSP00000361140	9606.ENSP00000361140	9606.ENSP00000361140
9606.ENSP00000320171	9606.ENSP00000320171	9606.ENSP00000320171	9606.ENSP00000320171	9606.ENSP00000320171	9606.ENSP00000320171	9606.ENSP00000320171	9606.ENSP00000320171	9606.ENSP00000320171	9606.ENSP00000320171
9606.ENSP00000320171	9606.ENSP00000320171	9606.ENSP00000320171	9606.ENSP00000320171	9606.ENSP00000320171	9606.ENSP00000320171	9606.ENSP00000320171	9606.ENSP00000320171	9606.ENSP00000320171	9606.ENSP00000320171
9606.ENSP00000299767	9606.ENSP00000299767	9606.ENSP00000299767	9606.ENSP00000299767	9606.ENSP00000299767	9606.ENSP00000299767	9606.ENSP00000299767	9606.ENSP00000299767	9606.ENSP00000299767	9606.ENSP00000299767
9606.ENSP00000450385	9606.ENSP00000450385	9606.ENSP00000450385	9606.ENSP00000450385	9606.ENSP00000450385	9606.ENSP00000450385	9606.ENSP00000450385	9606.ENSP00000450385	9606.ENSP00000450385	9606.ENSP00000450385
9606.ENSP00000246554	9606.ENSP00000246554	9606.ENSP00000246554	9606.ENSP00000246554	9606.ENSP00000246554	9606.ENSP00000246554	9606.ENSP00000246554	9606.ENSP00000246554	9606.ENSP00000246554	9606.ENSP00000246554
9606.ENSP00000264161	9606.ENSP00000264161	9606.ENSP00000264161	9606.ENSP00000264161	9606.ENSP00000264161	9606.ENSP00000264161	9606.ENSP00000264161	9606.ENSP00000264161	9606.ENSP00000264161	9606.ENSP00000264161
9606.ENSP00000430494	9606.ENSP00000430494	9606.ENSP00000430494	9606.ENSP00000430494	9606.ENSP00000430494	9606.ENSP00000430494	9606.ENSP00000430494	9606.ENSP00000430494	9606.ENSP00000430494	9606.ENSP00000430494
9606.ENSP00000285930	9606.ENSP00000285930	9606.ENSP00000285930	9606.ENSP00000285930	9606.ENSP00000285930	9606.ENSP00000285930	9606.ENSP00000285930	9606.ENSP00000285930	9606.ENSP00000285930	9606.ENSP00000285930
9606.ENSP00000398131	9606.ENSP00000398131	9606.ENSP00000398131	9606.ENSP00000398131	9606.ENSP00000398131	9606.ENSP00000398131	9606.ENSP00000398131	9606.ENSP00000398131	9606.ENSP00000398131	9606.ENSP00000398131
9606.ENSP00000377284	9606.ENSP00000377284	9606.ENSP00000377284	9606.ENSP00000377284	9606.ENSP00000377284	9606.ENSP00000377284	9606.ENSP00000377284	9606.ENSP00000377284	9606.ENSP00000377284	9606.ENSP00000377284
9606.ENSP00000366819	9606.ENSP00000366819	9606.ENSP00000366819	9606.ENSP00000366819	9606.ENSP00000366819	9606.ENSP00000366819	9606.ENSP00000366819	9606.ENSP00000366819	9606.ENSP00000366819	9606.ENSP00000366819
9606.ENSP00000337060	9606.ENSP00000337060	9606.ENSP00000337060	9606.ENSP00000337060	9606.ENSP00000337060	9606.ENSP00000337060	9606.ENSP00000337060	9606.ENSP00000337060	9606.ENSP00000337060	9606.ENSP00000337060
9606.ENSP00000258145	9606.ENSP00000258145	9606.ENSP00000258145	9606.ENSP00000258145	9606.ENSP00000258145	9606.ENSP00000258145	9606.ENSP00000258145	9606.ENSP00000258145	9606.ENSP00000258145	9606.ENSP00000258145
9606.ENSP00000363017	9606.ENSP00000363017	9606.ENSP00000363017	9606.ENSP00000363017	9606.ENSP00000363017	9606.ENSP00000363017	9606.ENSP00000363017	9606.ENSP00000363017	9606.ENSP00000363017	9606.ENSP00000363017
9606.ENSP00000262768	9606.ENSP00000262768	9606.ENSP00000262768	9606.ENSP00000262768	9606.ENSP00000262768	9606.ENSP00000262768	9606.ENSP00000262768	9606.ENSP00000262768	9606.ENSP00000262768	9606.ENSP00000262768
9606.ENSP00000242592	9606.ENSP00000242592	9606.ENSP00000242592	9606.ENSP00000242592	9606.ENSP00000242592	9606.ENSP00000242592	9606.ENSP00000242592	9606.ENSP00000242592	9606.ENSP00000242592	9606.ENSP00000242592
9606.ENSP00000306920	9606.ENSP00000306920	9606.ENSP00000306920	9606.ENSP00000306920	9606.ENSP00000306920	9606.ENSP00000306920	9606.ENSP00000306920	9606.ENSP00000306920	9606.ENSP00000306920	9606.ENSP00000306920
9606.ENSP00000417273	9606.ENSP00000417273	9606.ENSP00000417273	9606.ENSP00000417273	9606.ENSP00000417273	9606.ENSP00000417273	9606.ENSP00000417273	9606.ENSP00000417273	9606.ENSP00000417273	9606.ENSP00000417273
9606.ENSP00000419970	9606.ENSP00000419970	9606.ENSP00000419970	9606.ENSP00000419970	9606.ENSP00000419970	9606.ENSP00000419970	9606.ENSP00000419970	9606.ENSP00000419970	9606.ENSP00000419970	9606.ENSP00000419970
9606.ENSP00000376807	9606.ENSP00000376807	9606.ENSP00000376807	9606.ENSP00000376807	9606.ENSP00000376807	9606.ENSP00000376807	9606.ENSP00000376807	9606.ENSP00000376807	9606.ENSP00000376807	9606.ENSP00000376807
9606.ENSP00000302111	9606.ENSP00000302111	9606.ENSP00000302111	9606.ENSP00000302111	9606.ENSP00000302111	9606.ENSP00000302111	9606.ENSP00000302111	9606.ENSP00000302111	9606.ENSP00000302111	9606.ENSP00000302111
9606.ENSP00000440045	9606.ENSP00000440045	9606.ENSP00000440045	9606.ENSP00000440045	9606.ENSP00000440045	9606.ENSP00000440045	9606.ENSP00000440045	9606.ENSP00000440045	9606.ENSP00000440045	9606.ENSP00000440045
9606.ENSP00000482457	9606.ENSP00000482457	9606.ENSP00000482457	9606.ENSP00000482457	9606.ENSP00000482457	9606.ENSP00000482457	9606.ENSP00000482457	9606.ENSP00000482457	9606.ENSP00000482457	9606.ENSP00000482457
9606.ENSP00000228251	9606.ENSP00000228251	9606.ENSP00000228251	9606.ENSP00000228251	9606.ENSP00000228251	9606.ENSP00000228251	9606.ENSP00000228251	9606.ENSP00000228251	9606.ENSP00000228251	9606.ENSP00000228251
9606.ENSP00000310219	9606.ENSP00000310219	9606.ENSP00000310219	9606.ENSP00000310219	9606.ENSP00000310219	9606.ENSP00000310219	9606.ENSP00000310219	9606.ENSP00000310219	9606.ENSP00000310219	9606.ENSP00000310219
9606.ENSP00000319992	9606.ENSP00000319992	9606.ENSP00000319992	9606.ENSP00000319992	9606.ENSP00000319992	9606.ENSP00000319992	9606.ENSP00000319992	9606.ENSP00000319992	9606.ENSP00000319992	9606.ENSP00000319992
9606.ENSP00000359539	9606.ENSP00000359539	9606.ENSP00000359539	9606.ENSP00000359539	9606.ENSP00000359539	9606.ENSP00000359539	9606.ENSP00000359539	9606.ENSP00000359539	9606.ENSP00000359539	9606.ENSP00000359539
9606.ENSP00000295006	9606.ENSP00000295006	9606.ENSP00000295006	9606.ENSP00000295006	9606.ENSP00000295006	9606.ENSP00000295006	9606.ENSP00000295006	9606.ENSP00000295006	9606.ENSP00000295006	9606.ENSP00000295006
9606.ENSP00000361704	9606.ENSP00000361704	9606.ENSP00000361704	9606.ENSP00000361704	9606.ENSP00000361704	9606.ENSP00000361704	9606.ENSP00000361704	9606.ENSP00000361704	9606.ENSP00000361704	9606.ENSP00000361704
9606.ENSP00000269848	9606.ENSP00000269848	9606.ENSP00000269848	9606.ENSP00000269848	9606.ENSP00000269848	9606.ENSP00000269848	9606.ENSP00000269848	9606.ENSP00000269848	9606.ENSP00000269848	9606.ENSP00000269848
9606.ENSP00000349687	9606.ENSP00000349687	9606.ENSP00000349687	9606.ENSP00000349687	9606.ENSP00000349687	9606.ENSP00000349687	9606.ENSP00000349687	9606.ENSP00000349687	9606.ENSP00000349687	9606.ENSP00000349687
9606.ENSP00000317334	9606.ENSP00000317334	9606.ENSP00000317334	9606.ENSP00000317334	9606.ENSP00000317334	9606.ENSP00000317334	9606.ENSP00000317334	9606.ENSP00000317334	9606.ENSP00000317334	9606.ENSP00000317334
9606.ENSP00000360683	9606.ENSP00000360683	9606.ENSP00000360683	9606.ENSP00000360683	9606.ENSP00000360683	9606.ENSP00000360683	9606.ENSP00000360683	9606.ENSP00000360683	9606.ENSP00000360683	9606.ENSP00000360683
9606.ENSP00000233809	9606.ENSP00000233809	9606.ENSP00000233809	9606.ENSP00000233809	9606.ENSP00000233809	9606.ENSP00000233809	9606.ENSP00000233809	9606.ENSP00000233809	9606.ENSP00000233809	9606.ENSP00000233809
9606.ENSP00000419117	9606.ENSP00000419117	9606.ENSP00000419117	9606.ENSP00000419117	9606.ENSP00000419117	9606.ENSP00000419117	9606.ENSP00000419117	9606.ENSP00000419117	9606.ENSP00000419117	9606.ENSP00000419117
9606.ENSP00000306010	9606.ENSP00000306010	9606.ENSP00000306010	9606.ENSP00000306010	9606.ENSP00000306010	9606.ENSP00000306010	9606.ENSP00000306010	9606.ENSP00000306010	9606.ENSP00000306010	9606.ENSP00000306010
9606.ENSP00000339795	9606.ENSP00000339795	9606.ENSP00000339795	9606.ENSP00000339795	9606.ENSP00000339795	9606.ENSP00000339795	9606.ENSP00000339795	9606.ENSP00000339795	9606.ENSP00000339795	9606.ENSP00000339795
9606.ENSP00000211998	9606.ENSP00000211998	9606.ENSP00000211998	9606.ENSP00000211998	9606.ENSP00000211998	9606.ENSP00000211998	9606.ENSP00000211998	9606.ENSP00000211998	9606.ENSP00000211998	9606.ENSP00000211998
9606.ENSP00000359991	9606.ENSP00000359991	9606.ENSP00000359991	9606.ENSP00000359991	9606.ENSP00000359991	9606.ENSP00000359991	9606.ENSP00000359991	9606.ENSP00000359991	9606.ENSP00000359991	9606.ENSP00000359991
9606.ENSP00000389649	9606.ENSP00000389649	9606.ENSP00000389649	9606.ENSP00000389649	9606.ENSP00000389649	9606.ENSP00000389649	9606.ENSP00000389649	9606.ENSP00000389649	9606.ENSP00000389649	9606.ENSP00000389649
9606.ENSP00000366156	9606.ENSP00000366156	9606.ENSP00000366156	9606.ENSP00000366156	9606.ENSP00000366156	9606.ENSP00000366156	9606.ENSP00000366156	9606.ENSP00000366156	9606.ENSP00000366156	9606.ENSP00000366156
9606.ENSP00000394936	9606.ENSP00000394936	9606.ENSP00000394936	9606.ENSP00000394936	9606.ENSP00000394936	9606.ENSP00000394936	9606.ENSP00000394936	9606.ENSP00000394936	9606.ENSP00000394936	9606.ENSP00000394936
9606.ENSP00000351190	9606.ENSP00000351190	9606.ENSP00000351190	9606.ENSP00000351190	9606.ENSP00000351190	9606.ENSP00000351190	9606.ENSP00000351190	9606.ENSP00000351190	9606.ENSP00000351190	9606.ENSP00000351190
9606.ENSP00000273283	9606.ENSP00000273283	9606.ENSP00000273283	9606.ENSP00000273283	9606.ENSP00000273283	9606.ENSP00000273283	9606.ENSP00000273283	9606.ENSP00000273283	9606.ENSP00000273283	9606.ENSP00000273283
9606.ENSP00000392043	9606.ENSP00000392043	9606.ENSP00000392043	9606.ENSP00000392043	9606.ENSP00000392043	9606.ENSP00000392043	9606.ENSP00000392043	9606.ENSP00000392043	9606.ENSP00000392043	9606.ENSP00000392043
9606.ENSP00000362010	9606.ENSP00000362010	9606.ENSP00000362010	9606.ENSP00000362010	9606.ENSP00000362010	9606.ENSP00000362010	9606.ENSP00000362010	9606.ENSP00000362010	9606.ENSP00000362010	9606.ENSP00000362010
9606.ENSP00000222256	9606.ENSP00000222256	9606.ENSP00000222256	9606.ENSP00000222256	9606.ENSP00000222256	9606.ENSP00000222256	9606.ENSP00000222256	9606.ENSP00000222256	9606.ENSP00000222256	9606.ENSP00000222256
9606.ENSP00000355651	9606.ENSP00000355651	9606.ENSP00000355651	9606.ENSP00000355651	9606.ENSP00000355651	9606.ENSP00000355651	9606.ENSP00000355651	9606.ENSP00000355651	9606.ENSP00000355651	9606.ENSP00000355651
9606.ENSP00000311449	9606.ENSP00000311449	9606.ENSP00000311449	9606.ENSP00000311449	9606.ENSP00000311449	9606.ENSP00000311449	9606.ENSP00000311449	9606.ENSP00000311449	9606.ENSP00000311449	9606.ENSP00000311449
9606.ENSP00000262193	9606.ENSP00000262193	9606.ENSP00000262193	9606.ENSP00000262193	9606.ENSP00000262193	9606.ENSP00000262193	9606.ENSP00000262193	9606.ENSP00000262193	9606.ENSP00000262193	9606.ENSP00000262193
9606.ENSP00000000412	9606.ENSP00000000412	9606.ENSP00000000412	9606.ENSP00000000412	9606.ENSP00000000412	9606.ENSP00000000412	9606.ENSP00000000412	9606.ENSP00000000412	9606.ENSP00000000412	9606.ENSP00000000412
9606.ENSP00000317780	9606.ENSP00000317780	9606.ENSP00000317780	9606.ENSP00000317780	9606.ENSP00000317780	9606.ENSP00000317780	9606.ENSP00000317780	9606.ENSP00000317780	9606.ENSP00000317780	9606.ENSP00000317780
9606.ENSP00000256594	9606.ENSP00000256594	9606.ENSP00000256594	9606.ENSP00000256594	9606.ENSP00000256594	9606.ENSP00000256594	9606.ENSP00000256594	9606.ENSP00000256594	9606.ENSP00000256594	9606.ENSP00000256594
9606.ENSP00000276390	9606.ENSP00000276390	9606.ENSP00000276390	9606.ENSP00000276390	9606.ENSP00000276390	9606.ENSP00000276390	9606.ENSP00000276390	9606.ENSP00000276390	9606.ENSP00000276390	9606.ENSP00000276390
9606.ENSP00000379203	9606.ENSP00000379203	9606.ENSP00000379203	9606.ENSP00000379203	9606.ENSP00000379203	9606.ENSP00000379203	9606.ENSP00000379203	9606.ENSP00000379203	9606.ENSP00000379203	9606.ENSP00000379203
9606.ENSP00000356275	9606.ENSP00000356275	9606.ENSP00000356275	9606.ENSP00000356275	9606.ENSP00000356275	9606.ENSP00000356275	9606.ENSP00000356275	9606.ENSP00000356275	9606.ENSP00000356275	9606.ENSP00000356275
9606.ENSP00000358866	9606.ENSP00000358866	9606.ENSP00000358866	9606.ENSP00000358866	9606.ENSP00000358866	9606.ENSP00000358866	9606.ENSP00000358866	9606.ENSP00000358866	9606.ENSP00000358866	9606.ENSP00000358866
9606.ENSP00000309477	9606.ENSP00000309477	9606.ENSP00000309477	9606.ENSP00000309477	9606.ENSP00000309477	9606.ENSP00000309477	9606.ENSP00000309477	9606.ENSP00000309477	9606.ENSP00000309477	9606.ENSP00000309477
9606.ENSP00000301149	9606.ENSP00000301149	9606.ENSP00000301149	9606.ENSP00000301149	9606.ENSP00000301149	9606.ENSP00000301149	9606.ENSP00000301149	9606.ENSP00000301149	9606.ENSP00000301149	9606.ENSP00000301149
9606.ENSP00000378326	9606.ENSP00000378326	9606.ENSP00000378326	9606.ENSP00000378326	9606.ENSP00000378326	9606.ENSP00000378326	9606.ENSP00000378326	9606.ENSP00000378326	9606.ENSP00000378326	9606.ENSP00000378326
9606.ENSP00000265333	9606.ENSP00000265333	9606.ENSP00000265333	9606.ENSP00000265333	9606.ENSP00000265333	9606.ENSP00000265333	9606.ENSP00000265333	9606.ENSP00000265333	9606.ENSP00000265333	9606.ENSP00000265333
9606.ENSP00000364649	9606.ENSP00000364649	9606.ENSP00000364649	9606.ENSP00000364649	9606.ENSP00000364649	9606.ENSP00000364649	9606.ENSP00000364649	9606.ENSP00000364649	9606.ENSP00000364649	9606.ENSP00000364649
9606.ENSP00000274813	9606.ENSP00000274813	9606.ENSP00000274813	9606.ENSP00000274813	9606.ENSP00000274813	9606.ENSP00000274813	9606.ENSP00000274813	9606.ENSP00000274813	9606.ENSP00000274813	9606.ENSP00000274813
9606.ENSP00000263847	9606.ENSP00000263847	9606.ENSP00000263847	9606.ENSP00000263847	9606.ENSP00000263847	9606.ENSP00000263847	9606.ENSP00000263847	9606.ENSP00000263847	9606.ENSP00000263847	9606.ENSP00000263847
9606.ENSP00000382595	9606.ENSP00000382595	9606.ENSP00000382595	9606.ENSP00000382595	9606.ENSP00000382595	9606.ENSP00000382595	9606.ENSP00000382595	9606.ENSP00000382595	9606.ENSP00000382595	9606.ENSP00000382595
9606.ENSP00000360569	9606.ENSP00000360569	9606.ENSP00000360569	9606.ENSP00000360569	9606.ENSP00000360569	9606.ENSP00000360569	9606.ENSP00000360569	9606.ENSP00000360569	9606.ENSP00000360569	9606.ENSP00000360569
9606.ENSP00000338413	9606.ENSP00000338413	9606.ENSP00000338413	9606.ENSP00000338413	9606.ENSP00000338413	9606.ENSP00000338413	9606.ENSP00000338413	9606.ENSP00000338413	9606.ENSP00000338413	9606.ENSP00000338413
9606.ENSP00000376889	9606.ENSP00000376886	9606.ENSP00000376886	9606.ENSP00000376886	9606.ENSP00000376886	9606.ENSP00000376889	9606.ENSP00000376886	9606.ENSP00000376886	9606.ENSP00000376889	9606.ENSP00000376886
9606.ENSP00000346694	9606.ENSP00000346694	9606.ENSP00000346694	9606.ENSP00000346694	9606.ENSP00000346694	9606.ENSP00000346694	9606.ENSP00000346694	9606.ENSP00000346694	9606.ENSP00000346694	9606.ENSP00000346694
9606.ENSP00000268379	9606.ENSP00000268379	9606.ENSP00000268379	9606.ENSP00000268379	9606.ENSP00000268379	9606.ENSP00000268379	9606.ENSP00000268379	9606.ENSP00000268379	9606.ENSP00000268379	9606.ENSP00000268379
9606.ENSP00000372326	9606.ENSP00000372326	9606.ENSP00000372326	9606.ENSP00000372326	9606.ENSP00000372326	9606.ENSP00000372326	9606.ENSP00000372326	9606.ENSP00000372326	9606.ENSP00000372326	9606.ENSP00000372326
9606.ENSP00000455897	9606.ENSP00000455897	9606.ENSP00000455897	9606.ENSP00000455897	9606.ENSP00000455897	9606.ENSP00000455897	9606.ENSP00000455897	9606.ENSP00000455897	9606.ENSP00000455897	9606.ENSP00000455897
9606.ENSP00000331544	9606.ENSP00000331544	9606.ENSP00000331544	9606.ENSP00000331544	9606.ENSP00000331544	9606.ENSP00000331544	9606.ENSP00000331544	9606.ENSP00000331544	9606.ENSP00000331544	9606.ENSP00000331544
9606.ENSP00000349748	9606.ENSP00000349748	9606.ENSP00000349748	9606.ENSP00000349748	9606.ENSP00000349748	9606.ENSP00000349748	9606.ENSP00000349748	9606.ENSP00000349748	9606.ENSP00000349748	9606.ENSP00000349748
9606.ENSP00000251413	9606.ENSP00000251413	9606.ENSP00000251413	9606.ENSP00000251413	9606.ENSP00000251413	9606.ENSP00000251413	9606.ENSP00000251413	9606.ENSP00000251413	9606.ENSP00000251413	9606.ENSP00000251413
9606.ENSP00000300026	9606.ENSP00000300026	9606.ENSP00000300026	9606.ENSP00000300026	9606.ENSP00000300026	9606.ENSP00000300026	9606.ENSP00000300026	9606.ENSP00000300026	9606.ENSP00000300026	9606.ENSP00000300026
9606.ENSP00000347495	9606.ENSP00000347495	9606.ENSP00000347495	9606.ENSP00000347495	9606.ENSP00000347495	9606.ENSP00000347495	9606.ENSP00000347495	9606.ENSP00000347495	9606.ENSP00000347495	9606.ENSP00000347495
9606.ENSP00000278572	9606.ENSP00000278572	9606.ENSP00000278572	9606.ENSP00000278572	9606.ENSP00000278572	9606.ENSP00000278572	9606.ENSP00000278572	9606.ENSP00000278572	9606.ENSP00000278572	9606.ENSP00000278572
9606.ENSP00000217426	9606.ENSP00000217426	9606.ENSP00000217426	9606.ENSP00000217426	9606.ENSP00000217426	9606.ENSP00000217426	9606.ENSP00000217426	9606.ENSP00000217426	9606.ENSP00000217426	9606.ENSP00000217426
9606.ENSP00000432660	9606.ENSP00000432660	9606.ENSP00000432660	9606.ENSP00000432660	9606.ENSP00000432660	9606.ENSP00000432660	9606.ENSP00000432660	9606.ENSP00000432660	9606.ENSP00000432660	9606.ENSP00000432660
9606.ENSP00000304802	9606.ENSP00000304802	9606.ENSP00000304802	9606.ENSP00000304802	9606.ENSP00000304802	9606.ENSP00000304802	9606.ENSP00000304802	9606.ENSP00000304802	9606.ENSP00000304802	9606.ENSP00000304802
9606.ENSP00000376056	9606.ENSP00000376056	9606.ENSP00000376056	9606.ENSP00000376056	9606.ENSP00000376056	9606.ENSP00000376056	9606.ENSP00000376056	9606.ENSP00000376056	9606.ENSP00000376056	9606.ENSP00000376056
9606.ENSP00000358737	9606.ENSP00000358737	9606.ENSP00000358737	9606.ENSP00000358737	9606.ENSP00000358737	9606.ENSP00000358737	9606.ENSP00000358737	9606.ENSP00000358737	9606.ENSP00000358737	9606.ENSP00000358737
9606.ENSP00000301464	9606.ENSP00000301464	9606.ENSP00000301464	9606.ENSP00000301464	9606.ENSP00000301464	9606.ENSP00000301464	9606.ENSP00000301464	9606.ENSP00000301464	9606.ENSP00000301464	9606.ENSP00000301464
9606.ENSP00000265838	9606.ENSP00000265838	9606.ENSP00000265838	9606.ENSP00000265838	9606.ENSP00000265838	9606.ENSP00000265838	9606.ENSP00000265838	9606.ENSP00000265838	9606.ENSP00000265838	9606.ENSP00000265838
9606.ENSP00000480987	9606.ENSP00000480987	9606.ENSP00000480987	9606.ENSP00000480987	9606.ENSP00000480987	9606.ENSP00000480987	9606.ENSP00000480987	9606.ENSP00000480987	9606.ENSP00000480987	9606.ENSP00000480987
9606.ENSP00000292401	9606.ENSP00000292401	9606.ENSP00000292401	9606.ENSP00000292401	9606.ENSP00000292401	9606.ENSP00000292401	9606.ENSP00000292401	9606.ENSP00000292401	9606.ENSP00000292401	9606.ENSP00000292401
9606.ENSP00000230050	9606.ENSP00000230050	9606.ENSP00000230050	9606.ENSP00000230050	9606.ENSP00000230050	9606.ENSP00000230050	9606.ENSP00000230050	9606.ENSP00000230050	9606.ENSP00000230050	9606.ENSP00000230050
9606.ENSP00000254322	9606.ENSP00000254322	9606.ENSP00000254322	9606.ENSP00000254322	9606.ENSP00000254322	9606.ENSP00000254322	9606.ENSP00000254322	9606.ENSP00000254322	9606.ENSP00000254322	9606.ENSP00000254322
9606.ENSP00000381736	9606.ENSP00000381736	9606.ENSP00000381736	9606.ENSP00000381736	9606.ENSP00000381736	9606.ENSP00000381736	9606.ENSP00000381736	9606.ENSP00000381736	9606.ENSP00000381736	9606.ENSP00000381736
9606.ENSP00000414359	9606.ENSP00000414359	9606.ENSP00000414359	9606.ENSP00000414359	9606.ENSP00000414359	9606.ENSP00000414359	9606.ENSP00000414359	9606.ENSP00000414359	9606.ENSP00000414359	9606.ENSP00000414359
9606.ENSP00000216455	9606.ENSP00000216455	9606.ENSP00000216455	9606.ENSP00000216455	9606.ENSP00000216455	9606.ENSP00000216455	9606.ENSP00000216455	9606.ENSP00000216455	9606.ENSP00000216455	9606.ENSP00000216455
9606.ENSP00000478754	9606.ENSP00000478754	9606.ENSP00000478754	9606.ENSP00000478754	9606.ENSP00000478754	9606.ENSP00000478754	9606.ENSP00000478754	9606.ENSP00000478754	9606.ENSP00000478754	9606.ENSP00000478754
9606.ENSP00000352516	9606.ENSP00000352516	9606.ENSP00000352516	9606.ENSP00000352516	9606.ENSP00000352516	9606.ENSP00000352516	9606.ENSP00000352516	9606.ENSP00000352516	9606.ENSP00000352516	9606.ENSP00000352516
9606.ENSP00000307889	9606.ENSP00000307889	9606.ENSP00000307889	9606.ENSP00000307889	9606.ENSP00000307889	9606.ENSP00000307889	9606.ENSP00000307889	9606.ENSP00000307889	9606.ENSP00000307889	9606.ENSP00000307889
9606.ENSP00000387710	9606.ENSP00000387710	9606.ENSP00000387710	9606.ENSP00000387710	9606.ENSP00000387710	9606.ENSP00000387710	9606.ENSP00000387710	9606.ENSP00000387710	9606.ENSP00000387710	9606.ENSP00000387710
9606.ENSP00000364815	9606.ENSP00000364815	9606.ENSP00000364815	9606.ENSP00000364815	9606.ENSP00000364815	9606.ENSP00000364815	9606.ENSP00000364815	9606.ENSP00000364815	9606.ENSP00000364815	9606.ENSP00000364815
9606.ENSP00000331901	9606.ENSP00000331901	9606.ENSP00000331901	9606.ENSP00000331901	9606.ENSP00000331901	9606.ENSP00000331901	9606.ENSP00000331901	9606.ENSP00000331901	9606.ENSP00000331901	9606.ENSP00000331901
9606.ENSP00000378046	9606.ENSP00000378046	9606.ENSP00000378046	9606.ENSP00000378046	9606.ENSP00000378046	9606.ENSP00000378046	9606.ENSP00000378046	9606.ENSP00000378046	9606.ENSP00000378046	9606.ENSP00000378046
9606.ENSP00000286713	9606.ENSP00000286713	9606.ENSP00000286713	9606.ENSP00000286713	9606.ENSP00000286713	9606.ENSP00000286713	9606.ENSP00000286713	9606.ENSP00000286713	9606.ENSP00000286713	9606.ENSP00000286713
9606.ENSP00000378743	9606.ENSP00000378743	9606.ENSP00000378743	9606.ENSP00000378743	9606.ENSP00000378743	9606.ENSP00000378743	9606.ENSP00000378743	9606.ENSP00000378743	9606.ENSP00000378743	9606.ENSP00000378743
9606.ENSP00000371267	9606.ENSP00000371267	9606.ENSP00000371267	9606.ENSP00000371267	9606.ENSP00000371267	9606.ENSP00000371267	9606.ENSP00000371267	9606.ENSP00000371267	9606.ENSP00000371267	9606.ENSP00000371267
9606.ENSP00000254719	9606.ENSP00000254719	9606.ENSP00000254719	9606.ENSP00000254719	9606.ENSP00000254719	9606.ENSP00000254719	9606.ENSP00000254719	9606.ENSP00000254719	9606.ENSP00000254719	9606.ENSP00000254719
9606.ENSP00000320866	9606.ENSP00000320866	9606.ENSP00000320866	9606.ENSP00000320866	9606.ENSP00000320866	9606.ENSP00000320866	9606.ENSP00000320866	9606.ENSP00000320866	9606.ENSP00000320866	9606.ENSP00000320866
9606.ENSP00000247461	9606.ENSP00000247461	9606.ENSP00000247461	9606.ENSP00000247461	9606.ENSP00000247461	9606.ENSP00000247461	9606.ENSP00000247461	9606.ENSP00000247461	9606.ENSP00000247461	9606.ENSP00000247461
9606.ENSP00000428056	9606.ENSP00000439913	9606.ENSP00000439913	9606.ENSP00000439913	9606.ENSP00000428056	9606.ENSP00000262741	9606.ENSP00000439913	9606.ENSP00000439913	9606.ENSP00000262741	9606.ENSP00000262741
9606.ENSP00000271308	9606.ENSP00000271308	9606.ENSP00000271308	9606.ENSP00000271308	9606.ENSP00000271308	9606.ENSP00000271308	9606.ENSP00000271308	9606.ENSP00000271308	9606.ENSP00000271308	9606.ENSP00000271308
9606.ENSP00000290541	9606.ENSP00000290541	9606.ENSP00000290541	9606.ENSP00000290541	9606.ENSP00000290541	9606.ENSP00000290541	9606.ENSP00000290541	9606.ENSP00000290541	9606.ENSP00000290541	9606.ENSP00000290541
9606.ENSP00000270586	9606.ENSP00000270586	9606.ENSP00000270586	9606.ENSP00000270586	9606.ENSP00000270586	9606.ENSP00000270586	9606.ENSP00000270586	9606.ENSP00000270586	9606.ENSP00000270586	9606.ENSP00000270586
9606.ENSP00000355325	9606.ENSP00000355325	9606.ENSP00000355325	9606.ENSP00000355325	9606.ENSP00000355325	9606.ENSP00000355325	9606.ENSP00000355325	9606.ENSP00000355325	9606.ENSP00000355325	9606.ENSP00000355325
9606.ENSP00000359233	9606.ENSP00000359233	9606.ENSP00000359233	9606.ENSP00000359233	9606.ENSP00000359233	9606.ENSP00000359233	9606.ENSP00000359233	9606.ENSP00000359233	9606.ENSP00000359233	9606.ENSP00000359233
9606.ENSP00000392709	9606.ENSP00000392709	9606.ENSP00000392709	9606.ENSP00000392709	9606.ENSP00000392709	9606.ENSP00000392709	9606.ENSP00000392709	9606.ENSP00000392709	9606.ENSP00000392709	9606.ENSP00000392709
9606.ENSP00000215832	9606.ENSP00000215832	9606.ENSP00000215832	9606.ENSP00000215832	9606.ENSP00000215832	9606.ENSP00000215832	9606.ENSP00000215832	9606.ENSP00000215832	9606.ENSP00000215832	9606.ENSP00000215832
9606.ENSP00000053867	9606.ENSP00000053867	9606.ENSP00000053867	9606.ENSP00000053867	9606.ENSP00000053867	9606.ENSP00000053867	9606.ENSP00000053867	9606.ENSP00000053867	9606.ENSP00000053867	9606.ENSP00000053867
9606.ENSP00000226299	9606.ENSP00000226299	9606.ENSP00000226299	9606.ENSP00000226299	9606.ENSP00000226299	9606.ENSP00000226299	9606.ENSP00000226299	9606.ENSP00000226299	9606.ENSP00000226299	9606.ENSP00000226299
9606.ENSP00000365233	9606.ENSP00000365233	9606.ENSP00000365233	9606.ENSP00000365233	9606.ENSP00000365233	9606.ENSP00000365233	9606.ENSP00000365233	9606.ENSP00000365233	9606.ENSP00000365233	9606.ENSP00000365233
9606.ENSP00000408526	9606.ENSP00000408526	9606.ENSP00000408526	9606.ENSP00000408526	9606.ENSP00000408526	9606.ENSP00000408526	9606.ENSP00000408526	9606.ENSP00000408526	9606.ENSP00000408526	9606.ENSP00000408526
9606.ENSP00000391481	9606.ENSP00000391481	9606.ENSP00000391481	9606.ENSP00000391481	9606.ENSP00000391481	9606.ENSP00000391481	9606.ENSP00000391481	9606.ENSP00000391481	9606.ENSP00000391481	9606.ENSP00000391481
9606.ENSP00000410059	9606.ENSP00000410059	9606.ENSP00000410059	9606.ENSP00000410059	9606.ENSP00000410059	9606.ENSP00000410059	9606.ENSP00000410059	9606.ENSP00000410059	9606.ENSP00000410059	9606.ENSP00000410059
9606.ENSP00000410059	9606.ENSP00000410059	9606.ENSP00000410059	9606.ENSP00000410059	9606.ENSP00000410059	9606.ENSP00000410059	9606.ENSP00000410059	9606.ENSP00000410059	9606.ENSP00000410059	9606.ENSP00000410059
9606.ENSP00000299529	9606.ENSP00000299529	9606.ENSP00000299529	9606.ENSP00000299529	9606.ENSP00000299529	9606.ENSP00000299529	9606.ENSP00000299529	9606.ENSP00000299529	9606.ENSP00000299529	9606.ENSP00000299529
9606.ENSP00000364490	9606.ENSP00000364490	9606.ENSP00000364490	9606.ENSP00000364490	9606.ENSP00000364490	9606.ENSP00000364490	9606.ENSP00000364490	9606.ENSP00000364490	9606.ENSP00000364490	9606.ENSP00000364490
9606.ENSP00000261735	9606.ENSP00000261735	9606.ENSP00000261735	9606.ENSP00000261735	9606.ENSP00000261735	9606.ENSP00000261735	9606.ENSP00000261735	9606.ENSP00000261735	9606.ENSP00000261735	9606.ENSP00000261735
9606.ENSP00000342026	9606.ENSP00000342026	9606.ENSP00000342026	9606.ENSP00000342026	9606.ENSP00000342026	9606.ENSP00000342026	9606.ENSP00000342026	9606.ENSP00000342026	9606.ENSP00000342026	9606.ENSP00000342026
9606.ENSP00000265462	9606.ENSP00000265462	9606.ENSP00000265462	9606.ENSP00000265462	9606.ENSP00000265462	9606.ENSP00000265462	9606.ENSP00000265462	9606.ENSP00000265462	9606.ENSP00000265462	9606.ENSP00000265462
9606.ENSP00000381386	9606.ENSP00000381386	9606.ENSP00000381386	9606.ENSP00000381386	9606.ENSP00000381386	9606.ENSP00000381386	9606.ENSP00000381386	9606.ENSP00000381386	9606.ENSP00000381386	9606.ENSP00000381386
9606.ENSP00000260447	9606.ENSP00000260447	9606.ENSP00000260447	9606.ENSP00000260447	9606.ENSP00000260447	9606.ENSP00000260447	9606.ENSP00000260447	9606.ENSP00000260447	9606.ENSP00000260447	9606.ENSP00000260447
9606.ENSP00000298510	9606.ENSP00000298510	9606.ENSP00000298510	9606.ENSP00000298510	9606.ENSP00000298510	9606.ENSP00000298510	9606.ENSP00000298510	9606.ENSP00000298510	9606.ENSP00000298510	9606.ENSP00000298510
9606.ENSP00000215375	9606.ENSP00000215375	9606.ENSP00000215375	9606.ENSP00000215375	9606.ENSP00000215375	9606.ENSP00000215375	9606.ENSP00000215375	9606.ENSP00000215375	9606.ENSP00000215375	9606.ENSP00000215375
9606.ENSP00000354739	9606.ENSP00000354739	9606.ENSP00000354739	9606.ENSP00000354739	9606.ENSP00000354739	9606.ENSP00000354739	9606.ENSP00000354739	9606.ENSP00000354739	9606.ENSP00000354739	9606.ENSP00000354739
9606.ENSP00000357535	9606.ENSP00000357535	9606.ENSP00000357535	9606.ENSP00000357535	9606.ENSP00000357535	9606.ENSP00000357535	9606.ENSP00000357535	9606.ENSP00000357535	9606.ENSP00000357535	9606.ENSP00000357535
9606.ENSP00000360939	9606.ENSP00000360939	9606.ENSP00000360939	9606.ENSP00000360939	9606.ENSP00000360939	9606.ENSP00000360939	9606.ENSP00000360939	9606.ENSP00000360939	9606.ENSP00000360939	9606.ENSP00000360939
9606.ENSP00000261313	9606.ENSP00000261313	9606.ENSP00000261313	9606.ENSP00000261313	9606.ENSP00000261313	9606.ENSP00000261313	9606.ENSP00000261313	9606.ENSP00000261313	9606.ENSP00000261313	9606.ENSP00000261313
9606.ENSP00000300289	9606.ENSP00000300289	9606.ENSP00000300289	9606.ENSP00000300289	9606.ENSP00000300289	9606.ENSP00000300289	9606.ENSP00000300289	9606.ENSP00000300289	9606.ENSP00000300289	9606.ENSP00000300289
9606.ENSP00000324804	9606.ENSP00000324804	9606.ENSP00000324804	9606.ENSP00000324804	9606.ENSP00000324804	9606.ENSP00000324804	9606.ENSP00000324804	9606.ENSP00000324804	9606.ENSP00000324804	9606.ENSP00000324804
9606.ENSP00000311344	9606.ENSP00000311344	9606.ENSP00000311344	9606.ENSP00000311344	9606.ENSP00000311344	9606.ENSP00000311344	9606.ENSP00000311344	9606.ENSP00000311344	9606.ENSP00000311344	9606.ENSP00000311344
9606.ENSP00000225174	9606.ENSP00000225174	9606.ENSP00000225174	9606.ENSP00000225174	9606.ENSP00000225174	9606.ENSP00000225174	9606.ENSP00000225174	9606.ENSP00000225174	9606.ENSP00000225174	9606.ENSP00000225174
9606.ENSP00000477572	9606.ENSP00000477572	9606.ENSP00000477572	9606.ENSP00000477572	9606.ENSP00000477572	9606.ENSP00000477572	9606.ENSP00000477572	9606.ENSP00000477572	9606.ENSP00000477572	9606.ENSP00000477572
9606.ENSP00000421922	9606.ENSP00000421922	9606.ENSP00000421922	9606.ENSP00000421922	9606.ENSP00000421922	9606.ENSP00000421922	9606.ENSP00000421922	9606.ENSP00000421922	9606.ENSP00000421922	9606.ENSP00000421922
9606.ENSP00000264932	9606.ENSP00000264932	9606.ENSP00000264932	9606.ENSP00000264932	9606.ENSP00000264932	9606.ENSP00000264932	9606.ENSP00000264932	9606.ENSP00000264932	9606.ENSP00000264932	9606.ENSP00000264932
9606.ENSP00000394071	9606.ENSP00000394071	9606.ENSP00000394071	9606.ENSP00000394071	9606.ENSP00000394071	9606.ENSP00000394071	9606.ENSP00000394071	9606.ENSP00000394071	9606.ENSP00000394071	9606.ENSP00000394071
9606.ENSP00000303147	9606.ENSP00000303147	9606.ENSP00000303147	9606.ENSP00000303147	9606.ENSP00000303147	9606.ENSP00000303147	9606.ENSP00000303147	9606.ENSP00000303147	9606.ENSP00000303147	9606.ENSP00000303147
9606.ENSP00000402608	9606.ENSP00000402608	9606.ENSP00000402608	9606.ENSP00000402608	9606.ENSP00000402608	9606.ENSP00000402608	9606.ENSP00000402608	9606.ENSP00000402608	9606.ENSP00000402608	9606.ENSP00000402608
9606.ENSP00000369127	9606.ENSP00000369127	9606.ENSP00000369127	9606.ENSP00000369127	9606.ENSP00000369127	9606.ENSP00000369127	9606.ENSP00000369127	9606.ENSP00000369127	9606.ENSP00000369127	9606.ENSP00000369127
9606.ENSP00000375892	9606.ENSP00000375892	9606.ENSP00000375892	9606.ENSP00000375892	9606.ENSP00000375892	9606.ENSP00000375892	9606.ENSP00000375892	9606.ENSP00000375892	9606.ENSP00000375892	9606.ENSP00000375892
9606.ENSP00000203407	9606.ENSP00000203407	9606.ENSP00000203407	9606.ENSP00000203407	9606.ENSP00000203407	9606.ENSP00000203407	9606.ENSP00000203407	9606.ENSP00000203407	9606.ENSP00000203407	9606.ENSP00000203407
9606.ENSP00000236959	9606.ENSP00000236959	9606.ENSP00000236959	9606.ENSP00000236959	9606.ENSP00000236959	9606.ENSP00000236959	9606.ENSP00000236959	9606.ENSP00000236959	9606.ENSP00000236959	9606.ENSP00000236959
9606.ENSP00000265866	9606.ENSP00000265866	9606.ENSP00000265866	9606.ENSP00000265866	9606.ENSP00000265866	9606.ENSP00000265866	9606.ENSP00000265866	9606.ENSP00000265866	9606.ENSP00000265866	9606.ENSP00000265866
9606.ENSP00000361930	9606.ENSP00000361930	9606.ENSP00000361930	9606.ENSP00000361930	9606.ENSP00000361930	9606.ENSP00000361930	9606.ENSP00000361930	9606.ENSP00000361930	9606.ENSP00000361930	9606.ENSP00000361930
9606.ENSP00000351646	9606.ENSP00000351646	9606.ENSP00000351646	9606.ENSP00000351646	9606.ENSP00000351646	9606.ENSP00000351646	9606.ENSP00000351646	9606.ENSP00000351646	9606.ENSP00000351646	9606.ENSP00000351646
9606.ENSP00000301522	9606.ENSP00000301522	9606.ENSP00000301522	9606.ENSP00000301522	9606.ENSP00000301522	9606.ENSP00000301522	9606.ENSP00000301522	9606.ENSP00000301522	9606.ENSP00000301522	9606.ENSP00000301522
9606.ENSP00000384949	9606.ENSP00000384949	9606.ENSP00000384949	9606.ENSP00000384949	9606.ENSP00000384949	9606.ENSP00000384949	9606.ENSP00000384949	9606.ENSP00000384949	9606.ENSP00000384949	9606.ENSP00000384949
9606.ENSP00000307078	9606.ENSP00000307078	9606.ENSP00000307078	9606.ENSP00000307078	9606.ENSP00000307078	9606.ENSP00000307078	9606.ENSP00000307078	9606.ENSP00000307078	9606.ENSP00000307078	9606.ENSP00000307078
9606.ENSP00000370376	9606.ENSP00000370376	9606.ENSP00000370376	9606.ENSP00000370376	9606.ENSP00000370376	9606.ENSP00000370376	9606.ENSP00000370376	9606.ENSP00000370376	9606.ENSP00000370376	9606.ENSP00000370376
9606.ENSP00000268695	9606.ENSP00000268695	9606.ENSP00000268695	9606.ENSP00000268695	9606.ENSP00000268695	9606.ENSP00000268695	9606.ENSP00000268695	9606.ENSP00000268695	9606.ENSP00000268695	9606.ENSP00000268695
9606.ENSP00000333667	9606.ENSP00000333667	9606.ENSP00000333667	9606.ENSP00000333667	9606.ENSP00000333667	9606.ENSP00000333667	9606.ENSP00000333667	9606.ENSP00000333667	9606.ENSP00000333667	9606.ENSP00000333667
9606.ENSP00000430269	9606.ENSP00000430269	9606.ENSP00000430269	9606.ENSP00000430269	9606.ENSP00000430269	9606.ENSP00000430269	9606.ENSP00000430269	9606.ENSP00000430269	9606.ENSP00000430269	9606.ENSP00000430269
9606.ENSP00000302961	9606.ENSP00000302961	9606.ENSP00000302961	9606.ENSP00000302961	9606.ENSP00000302961	9606.ENSP00000302961	9606.ENSP00000302961	9606.ENSP00000302961	9606.ENSP00000302961	9606.ENSP00000302961
9606.ENSP00000304669	9606.ENSP00000304669	9606.ENSP00000304669	9606.ENSP00000304669	9606.ENSP00000304669	9606.ENSP00000304669	9606.ENSP00000304669	9606.ENSP00000304669	9606.ENSP00000304669	9606.ENSP00000304669
9606.ENSP00000479488	9606.ENSP00000479488	9606.ENSP00000479488	9606.ENSP00000479488	9606.ENSP00000479488	9606.ENSP00000479488	9606.ENSP00000479488	9606.ENSP00000479488	9606.ENSP00000479488	9606.ENSP00000479488
9606.ENSP00000223129	9606.ENSP00000223129	9606.ENSP00000223129	9606.ENSP00000223129	9606.ENSP00000223129	9606.ENSP00000223129	9606.ENSP00000223129	9606.ENSP00000223129	9606.ENSP00000223129	9606.ENSP00000223129
9606.ENSP00000234454	9606.ENSP00000234454	9606.ENSP00000234454	9606.ENSP00000234454	9606.ENSP00000234454	9606.ENSP00000234454	9606.ENSP00000234454	9606.ENSP00000234454	9606.ENSP00000234454	9606.ENSP00000234454
9606.ENSP00000216181	9606.ENSP00000216181	9606.ENSP00000216181	9606.ENSP00000216181	9606.ENSP00000216181	9606.ENSP00000216181	9606.ENSP00000216181	9606.ENSP00000216181	9606.ENSP00000216181	9606.ENSP00000216181
9606.ENSP00000353590	9606.ENSP00000353590	9606.ENSP00000353590	9606.ENSP00000353590	9606.ENSP00000353590	9606.ENSP00000353590	9606.ENSP00000353590	9606.ENSP00000353590	9606.ENSP00000353590	9606.ENSP00000353590
9606.ENSP00000329419	9606.ENSP00000329419	9606.ENSP00000329419	9606.ENSP00000329419	9606.ENSP00000329419	9606.ENSP00000329419	9606.ENSP00000329419	9606.ENSP00000329419	9606.ENSP00000329419	9606.ENSP00000329419
9606.ENSP00000333769	9606.ENSP00000333769	9606.ENSP00000333769	9606.ENSP00000333769	9606.ENSP00000333769	9606.ENSP00000333769	9606.ENSP00000333769	9606.ENSP00000333769	9606.ENSP00000333769	9606.ENSP00000333769
9606.ENSP00000379616	9606.ENSP00000379616	9606.ENSP00000379616	9606.ENSP00000379616	9606.ENSP00000379616	9606.ENSP00000379616	9606.ENSP00000379616	9606.ENSP00000379616	9606.ENSP00000379616	9606.ENSP00000379616
9606.ENSP00000369314	9606.ENSP00000369314	9606.ENSP00000369314	9606.ENSP00000369314	9606.ENSP00000369314	9606.ENSP00000369314	9606.ENSP00000369314	9606.ENSP00000369314	9606.ENSP00000369314	9606.ENSP00000369314
9606.ENSP00000327255	9606.ENSP00000327255	9606.ENSP00000327255	9606.ENSP00000327255	9606.ENSP00000327255	9606.ENSP00000327255	9606.ENSP00000327255	9606.ENSP00000327255	9606.ENSP00000327255	9606.ENSP00000327255
9606.ENSP00000310861	9606.ENSP00000310861	9606.ENSP00000310861	9606.ENSP00000310861	9606.ENSP00000310861	9606.ENSP00000310861	9606.ENSP00000310861	9606.ENSP00000310861	9606.ENSP00000310861	9606.ENSP00000310861
9606.ENSP00000363614	9606.ENSP00000363614	9606.ENSP00000363614	9606.ENSP00000363614	9606.ENSP00000363614	9606.ENSP00000363614	9606.ENSP00000363614	9606.ENSP00000363614	9606.ENSP00000363614	9606.ENSP00000363614
9606.ENSP00000391211	9606.ENSP00000391211	9606.ENSP00000391211	9606.ENSP00000391211	9606.ENSP00000391211	9606.ENSP00000391211	9606.ENSP00000391211	9606.ENSP00000391211	9606.ENSP00000391211	9606.ENSP00000391211
9606.ENSP00000246747	9606.ENSP00000246747	9606.ENSP00000246747	9606.ENSP00000246747	9606.ENSP00000246747	9606.ENSP00000246747	9606.ENSP00000246747	9606.ENSP00000246747	9606.ENSP00000246747	9606.ENSP00000246747
9606.ENSP00000260746	9606.ENSP00000260746	9606.ENSP00000260746	9606.ENSP00000260746	9606.ENSP00000260746	9606.ENSP00000260746	9606.ENSP00000260746	9606.ENSP00000260746	9606.ENSP00000260746	9606.ENSP00000260746
9606.ENSP00000231524	9606.ENSP00000231524	9606.ENSP00000231524	9606.ENSP00000231524	9606.ENSP00000231524	9606.ENSP00000231524	9606.ENSP00000231524	9606.ENSP00000231524	9606.ENSP00000231524	9606.ENSP00000231524
9606.ENSP00000262948	9606.ENSP00000262948	9606.ENSP00000262948	9606.ENSP00000262948	9606.ENSP00000262948	9606.ENSP00000262948	9606.ENSP00000262948	9606.ENSP00000262948	9606.ENSP00000262948	9606.ENSP00000262948
9606.ENSP00000349142	9606.ENSP00000349142	9606.ENSP00000349142	9606.ENSP00000349142	9606.ENSP00000349142	9606.ENSP00000349142	9606.ENSP00000349142	9606.ENSP00000349142	9606.ENSP00000349142	9606.ENSP00000349142
9606.ENSP00000253413	9606.ENSP00000253413	9606.ENSP00000253413	9606.ENSP00000253413	9606.ENSP00000253413	9606.ENSP00000253413	9606.ENSP00000253413	9606.ENSP00000253413	9606.ENSP00000253413	9606.ENSP00000253413
9606.ENSP00000264193	9606.ENSP00000264193	9606.ENSP00000264193	9606.ENSP00000264193	9606.ENSP00000264193	9606.ENSP00000264193	9606.ENSP00000264193	9606.ENSP00000264193	9606.ENSP00000264193	9606.ENSP00000264193
9606.ENSP00000311430	9606.ENSP00000311430	9606.ENSP00000311430	9606.ENSP00000311430	9606.ENSP00000311430	9606.ENSP00000311430	9606.ENSP00000311430	9606.ENSP00000311430	9606.ENSP00000311430	9606.ENSP00000311430
9606.ENSP00000380241	9606.ENSP00000380241	9606.ENSP00000380241	9606.ENSP00000380241	9606.ENSP00000380241	9606.ENSP00000380241	9606.ENSP00000380241	9606.ENSP00000380241	9606.ENSP00000380241	9606.ENSP00000380241
9606.ENSP00000360124	9606.ENSP00000360124	9606.ENSP00000360124	9606.ENSP00000360124	9606.ENSP00000360124	9606.ENSP00000360124	9606.ENSP00000360124	9606.ENSP00000360124	9606.ENSP00000360124	9606.ENSP00000360124
9606.ENSP00000335304	9606.ENSP00000335304	9606.ENSP00000335304	9606.ENSP00000335304	9606.ENSP00000335304	9606.ENSP00000335304	9606.ENSP00000335304	9606.ENSP00000335304	9606.ENSP00000335304	9606.ENSP00000335304
9606.ENSP00000480828	9606.ENSP00000480828	9606.ENSP00000480828	9606.ENSP00000480828	9606.ENSP00000480828	9606.ENSP00000480828	9606.ENSP00000480828	9606.ENSP00000480828	9606.ENSP00000480828	9606.ENSP00000480828
9606.ENSP00000357076	9606.ENSP00000357076	9606.ENSP00000357076	9606.ENSP00000357076	9606.ENSP00000357076	9606.ENSP00000357076	9606.ENSP00000357076	9606.ENSP00000357076	9606.ENSP00000357076	9606.ENSP00000357076
9606.ENSP00000321259	9606.ENSP00000321259	9606.ENSP00000321259	9606.ENSP00000321259	9606.ENSP00000321259	9606.ENSP00000321259	9606.ENSP00000321259	9606.ENSP00000321259	9606.ENSP00000321259	9606.ENSP00000321259
9606.ENSP00000346173	9606.ENSP00000346173	9606.ENSP00000346173	9606.ENSP00000346173	9606.ENSP00000346173	9606.ENSP00000346173	9606.ENSP00000346173	9606.ENSP00000346173	9606.ENSP00000346173	9606.ENSP00000346173
9606.ENSP00000273398	9606.ENSP00000273398	9606.ENSP00000273398	9606.ENSP00000273398	9606.ENSP00000273398	9606.ENSP00000273398	9606.ENSP00000273398	9606.ENSP00000273398	9606.ENSP00000273398	9606.ENSP00000273398
9606.ENSP00000297185	9606.ENSP00000297185	9606.ENSP00000297185	9606.ENSP00000297185	9606.ENSP00000297185	9606.ENSP00000297185	9606.ENSP00000297185	9606.ENSP00000297185	9606.ENSP00000297185	9606.ENSP00000297185
9606.ENSP00000470972	9606.ENSP00000470972	9606.ENSP00000470972	9606.ENSP00000470972	9606.ENSP00000470972	9606.ENSP00000470972	9606.ENSP00000470972	9606.ENSP00000470972	9606.ENSP00000470972	9606.ENSP00000470972
9606.ENSP00000346001	9606.ENSP00000346001	9606.ENSP00000346001	9606.ENSP00000346001	9606.ENSP00000346001	9606.ENSP00000346001	9606.ENSP00000346001	9606.ENSP00000346001	9606.ENSP00000346001	9606.ENSP00000346001
9606.ENSP00000275603	9606.ENSP00000275603	9606.ENSP00000275603	9606.ENSP00000275603	9606.ENSP00000275603	9606.ENSP00000275603	9606.ENSP00000275603	9606.ENSP00000275603	9606.ENSP00000275603	9606.ENSP00000275603
9606.ENSP00000375730	9606.ENSP00000375730	9606.ENSP00000375730	9606.ENSP00000375730	9606.ENSP00000375730	9606.ENSP00000375730	9606.ENSP00000375730	9606.ENSP00000375730	9606.ENSP00000375730	9606.ENSP00000375730
9606.ENSP00000438144	9606.ENSP00000438144	9606.ENSP00000438144	9606.ENSP00000438144	9606.ENSP00000438144	9606.ENSP00000438144	9606.ENSP00000438144	9606.ENSP00000438144	9606.ENSP00000438144	9606.ENSP00000438144
9606.ENSP00000327070	9606.ENSP00000327070	9606.ENSP00000327070	9606.ENSP00000327070	9606.ENSP00000327070	9606.ENSP00000327070	9606.ENSP00000327070	9606.ENSP00000327070	9606.ENSP00000327070	9606.ENSP00000327070
9606.ENSP00000253039	9606.ENSP00000253039	9606.ENSP00000253039	9606.ENSP00000253039	9606.ENSP00000253039	9606.ENSP00000253039	9606.ENSP00000253039	9606.ENSP00000253039	9606.ENSP00000253039	9606.ENSP00000253039
9606.ENSP00000373918	9606.ENSP00000373918	9606.ENSP00000373918	9606.ENSP00000373918	9606.ENSP00000373918	9606.ENSP00000373918	9606.ENSP00000373918	9606.ENSP00000373918	9606.ENSP00000373918	9606.ENSP00000373918
9606.ENSP00000289228	9606.ENSP00000289228	9606.ENSP00000289228	9606.ENSP00000289228	9606.ENSP00000289228	9606.ENSP00000289228	9606.ENSP00000289228	9606.ENSP00000289228	9606.ENSP00000289228	9606.ENSP00000289228
9606.ENSP00000301729	9606.ENSP00000301729	9606.ENSP00000301729	9606.ENSP00000301729	9606.ENSP00000301729	9606.ENSP00000301729	9606.ENSP00000301729	9606.ENSP00000301729	9606.ENSP00000301729	9606.ENSP00000301729
9606.ENSP00000354558	9606.ENSP00000354558	9606.ENSP00000354558	9606.ENSP00000354558	9606.ENSP00000354558	9606.ENSP00000354558	9606.ENSP00000354558	9606.ENSP00000354558	9606.ENSP00000354558	9606.ENSP00000354558
9606.ENSP00000311032	9606.ENSP00000311032	9606.ENSP00000311032	9606.ENSP00000311032	9606.ENSP00000311032	9606.ENSP00000311032	9606.ENSP00000311032	9606.ENSP00000311032	9606.ENSP00000311032	9606.ENSP00000311032
9606.ENSP00000260665	9606.ENSP00000260665	9606.ENSP00000260665	9606.ENSP00000260665	9606.ENSP00000260665	9606.ENSP00000260665	9606.ENSP00000260665	9606.ENSP00000260665	9606.ENSP00000260665	9606.ENSP00000260665
9606.ENSP00000259469	9606.ENSP00000259469	9606.ENSP00000259469	9606.ENSP00000259469	9606.ENSP00000259469	9606.ENSP00000259469	9606.ENSP00000259469	9606.ENSP00000259469	9606.ENSP00000259469	9606.ENSP00000259469
9606.ENSP00000234256	9606.ENSP00000234256	9606.ENSP00000234256	9606.ENSP00000234256	9606.ENSP00000234256	9606.ENSP00000234256	9606.ENSP00000234256	9606.ENSP00000234256	9606.ENSP00000234256	9606.ENSP00000234256
9606.ENSP00000380378	9606.ENSP00000380378	9606.ENSP00000380378	9606.ENSP00000380378	9606.ENSP00000380378	9606.ENSP00000380378	9606.ENSP00000380378	9606.ENSP00000380378	9606.ENSP00000380378	9606.ENSP00000380378
9606.ENSP00000264036	9606.ENSP00000264036	9606.ENSP00000264036	9606.ENSP00000264036	9606.ENSP00000264036	9606.ENSP00000264036	9606.ENSP00000264036	9606.ENSP00000264036	9606.ENSP00000264036	9606.ENSP00000264036
9606.ENSP00000315013	9606.ENSP00000315013	9606.ENSP00000315013	9606.ENSP00000315013	9606.ENSP00000315013	9606.ENSP00000315013	9606.ENSP00000315013	9606.ENSP00000315013	9606.ENSP00000315013	9606.ENSP00000315013
9606.ENSP00000400995	9606.ENSP00000400995	9606.ENSP00000400995	9606.ENSP00000400995	9606.ENSP00000400995	9606.ENSP00000400995	9606.ENSP00000400995	9606.ENSP00000400995	9606.ENSP00000400995	9606.ENSP00000400995
9606.ENSP00000308610	9606.ENSP00000308610	9606.ENSP00000308610	9606.ENSP00000308610	9606.ENSP00000308610	9606.ENSP00000308610	9606.ENSP00000308610	9606.ENSP00000308610	9606.ENSP00000308610	9606.ENSP00000308610
9606.ENSP00000226355	9606.ENSP00000226355	9606.ENSP00000226355	9606.ENSP00000226355	9606.ENSP00000226355	9606.ENSP00000226355	9606.ENSP00000226355	9606.ENSP00000226355	9606.ENSP00000226355	9606.ENSP00000226355
9606.ENSP00000157812	9606.ENSP00000157812	9606.ENSP00000157812	9606.ENSP00000157812	9606.ENSP00000157812	9606.ENSP00000157812	9606.ENSP00000157812	9606.ENSP00000157812	9606.ENSP00000157812	9606.ENSP00000157812
9606.ENSP00000313877	9606.ENSP00000313877	9606.ENSP00000313877	9606.ENSP00000313877	9606.ENSP00000313877	9606.ENSP00000313877	9606.ENSP00000313877	9606.ENSP00000313877	9606.ENSP00000313877	9606.ENSP00000313877
9606.ENSP00000229268	9606.ENSP00000229268	9606.ENSP00000229268	9606.ENSP00000229268	9606.ENSP00000229268	9606.ENSP00000229268	9606.ENSP00000229268	9606.ENSP00000229268	9606.ENSP00000229268	9606.ENSP00000229268
9606.ENSP00000300574	9606.ENSP00000300574	9606.ENSP00000300574	9606.ENSP00000300574	9606.ENSP00000300574	9606.ENSP00000300574	9606.ENSP00000300574	9606.ENSP00000300574	9606.ENSP00000300574	9606.ENSP00000300574
9606.ENSP00000481646	9606.ENSP00000481646	9606.ENSP00000481646	9606.ENSP00000481646	9606.ENSP00000481646	9606.ENSP00000481646	9606.ENSP00000481646	9606.ENSP00000481646	9606.ENSP00000481646	9606.ENSP00000481646
9606.ENSP00000423674	9606.ENSP00000423674	9606.ENSP00000423674	9606.ENSP00000423674	9606.ENSP00000423674	9606.ENSP00000423674	9606.ENSP00000423674	9606.ENSP00000423674	9606.ENSP00000423674	9606.ENSP00000423674
9606.ENSP00000268182	9606.ENSP00000268182	9606.ENSP00000268182	9606.ENSP00000268182	9606.ENSP00000268182	9606.ENSP00000268182	9606.ENSP00000268182	9606.ENSP00000268182	9606.ENSP00000268182	9606.ENSP00000268182
9606.ENSP00000340736	9606.ENSP00000340736	9606.ENSP00000340736	9606.ENSP00000340736	9606.ENSP00000340736	9606.ENSP00000340736	9606.ENSP00000340736	9606.ENSP00000340736	9606.ENSP00000340736	9606.ENSP00000340736
9606.ENSP00000376472	9606.ENSP00000376472	9606.ENSP00000376472	9606.ENSP00000376472	9606.ENSP00000376472	9606.ENSP00000376472	9606.ENSP00000376472	9606.ENSP00000376472	9606.ENSP00000376472	9606.ENSP00000376472
9606.ENSP00000356231	9606.ENSP00000356231	9606.ENSP00000356231	9606.ENSP00000356231	9606.ENSP00000356231	9606.ENSP00000356231	9606.ENSP00000356231	9606.ENSP00000356231	9606.ENSP00000356231	9606.ENSP00000356231
9606.ENSP00000354947	9606.ENSP00000354947	9606.ENSP00000354947	9606.ENSP00000354947	9606.ENSP00000354947	9606.ENSP00000354947	9606.ENSP00000354947	9606.ENSP00000354947	9606.ENSP00000354947	9606.ENSP00000354947
9606.ENSP00000401010	9606.ENSP00000401010	9606.ENSP00000401010	9606.ENSP00000401010	9606.ENSP00000401010	9606.ENSP00000401010	9606.ENSP00000401010	9606.ENSP00000401010	9606.ENSP00000401010	9606.ENSP00000401010
9606.ENSP00000368927	9606.ENSP00000368927	9606.ENSP00000368927	9606.ENSP00000368927	9606.ENSP00000368927	9606.ENSP00000368927	9606.ENSP00000368927	9606.ENSP00000368927	9606.ENSP00000368927	9606.ENSP00000368927
9606.ENSP00000418868	9606.ENSP00000418868	9606.ENSP00000418868	9606.ENSP00000418868	9606.ENSP00000418868	9606.ENSP00000418868	9606.ENSP00000418868	9606.ENSP00000418868	9606.ENSP00000418868	9606.ENSP00000418868
9606.ENSP00000306397	9606.ENSP00000306397	9606.ENSP00000306397	9606.ENSP00000306397	9606.ENSP00000306397	9606.ENSP00000306397	9606.ENSP00000306397	9606.ENSP00000306397	9606.ENSP00000306397	9606.ENSP00000306397
9606.ENSP00000290299	9606.ENSP00000290299	9606.ENSP00000290299	9606.ENSP00000290299	9606.ENSP00000290299	9606.ENSP00000290299	9606.ENSP00000290299	9606.ENSP00000290299	9606.ENSP00000290299	9606.ENSP00000290299
9606.ENSP00000358106	9606.ENSP00000358106	9606.ENSP00000358106	9606.ENSP00000358106	9606.ENSP00000358106	9606.ENSP00000358106	9606.ENSP00000358106	9606.ENSP00000358106	9606.ENSP00000358106	9606.ENSP00000358106
9606.ENSP00000264028	9606.ENSP00000264028	9606.ENSP00000264028	9606.ENSP00000264028	9606.ENSP00000264028	9606.ENSP00000264028	9606.ENSP00000264028	9606.ENSP00000264028	9606.ENSP00000264028	9606.ENSP00000264028
9606.ENSP00000216951	9606.ENSP00000216951	9606.ENSP00000216951	9606.ENSP00000216951	9606.ENSP00000216951	9606.ENSP00000216951	9606.ENSP00000216951	9606.ENSP00000216951	9606.ENSP00000216951	9606.ENSP00000216951
9606.ENSP00000280326	9606.ENSP00000280326	9606.ENSP00000280326	9606.ENSP00000280326	9606.ENSP00000280326	9606.ENSP00000280326	9606.ENSP00000280326	9606.ENSP00000280326	9606.ENSP00000280326	9606.ENSP00000280326
9606.ENSP00000331897	9606.ENSP00000331897	9606.ENSP00000331897	9606.ENSP00000331897	9606.ENSP00000331897	9606.ENSP00000331897	9606.ENSP00000331897	9606.ENSP00000331897	9606.ENSP00000331897	9606.ENSP00000331897
9606.ENSP00000346827	9606.ENSP00000346827	9606.ENSP00000346827	9606.ENSP00000346827	9606.ENSP00000346827	9606.ENSP00000346827	9606.ENSP00000346827	9606.ENSP00000346827	9606.ENSP00000346827	9606.ENSP00000346827
9606.ENSP00000378163	9606.ENSP00000378163	9606.ENSP00000378163	9606.ENSP00000378163	9606.ENSP00000378163	9606.ENSP00000378163	9606.ENSP00000378163	9606.ENSP00000378163	9606.ENSP00000378163	9606.ENSP00000378163
9606.ENSP00000251047	9606.ENSP00000251047	9606.ENSP00000251047	9606.ENSP00000251047	9606.ENSP00000251047	9606.ENSP00000251047	9606.ENSP00000251047	9606.ENSP00000251047	9606.ENSP00000251047	9606.ENSP00000251047
9606.ENSP00000255120	9606.ENSP00000255120	9606.ENSP00000255120	9606.ENSP00000255120	9606.ENSP00000255120	9606.ENSP00000255120	9606.ENSP00000255120	9606.ENSP00000255120	9606.ENSP00000255120	9606.ENSP00000255120
9606.ENSP00000304592	9606.ENSP00000304592	9606.ENSP00000304592	9606.ENSP00000304592	9606.ENSP00000304592	9606.ENSP00000304592	9606.ENSP00000304592	9606.ENSP00000304592	9606.ENSP00000304592	9606.ENSP00000304592
9606.ENSP00000295688	9606.ENSP00000295688	9606.ENSP00000295688	9606.ENSP00000295688	9606.ENSP00000295688	9606.ENSP00000295688	9606.ENSP00000295688	9606.ENSP00000295688	9606.ENSP00000295688	9606.ENSP00000295688
9606.ENSP00000322439	9606.ENSP00000322439	9606.ENSP00000322439	9606.ENSP00000322439	9606.ENSP00000322439	9606.ENSP00000322439	9606.ENSP00000322439	9606.ENSP00000322439	9606.ENSP00000322439	9606.ENSP00000322439
9606.ENSP00000387123	9606.ENSP00000387123	9606.ENSP00000387123	9606.ENSP00000387123	9606.ENSP00000387123	9606.ENSP00000387123	9606.ENSP00000387123	9606.ENSP00000387123	9606.ENSP00000387123	9606.ENSP00000387123
9606.ENSP00000376142	9606.ENSP00000376142	9606.ENSP00000376142	9606.ENSP00000376142	9606.ENSP00000376142	9606.ENSP00000376142	9606.ENSP00000376142	9606.ENSP00000376142	9606.ENSP00000376142	9606.ENSP00000376142
9606.ENSP00000261772	9606.ENSP00000261772	9606.ENSP00000261772	9606.ENSP00000261772	9606.ENSP00000261772	9606.ENSP00000261772	9606.ENSP00000261772	9606.ENSP00000261772	9606.ENSP00000261772	9606.ENSP00000261772
9606.ENSP00000369897	9606.ENSP00000369897	9606.ENSP00000369897	9606.ENSP00000369897	9606.ENSP00000369897	9606.ENSP00000369897	9606.ENSP00000369897	9606.ENSP00000369897	9606.ENSP00000369897	9606.ENSP00000369897
9606.ENSP00000234677	9606.ENSP00000234677	9606.ENSP00000234677	9606.ENSP00000234677	9606.ENSP00000234677	9606.ENSP00000234677	9606.ENSP00000234677	9606.ENSP00000234677	9606.ENSP00000234677	9606.ENSP00000234677
9606.ENSP00000263212	9606.ENSP00000263212	9606.ENSP00000263212	9606.ENSP00000263212	9606.ENSP00000263212	9606.ENSP00000263212	9606.ENSP00000263212	9606.ENSP00000263212	9606.ENSP00000263212	9606.ENSP00000263212
9606.ENSP00000483688	9606.ENSP00000483688	9606.ENSP00000483688	9606.ENSP00000483688	9606.ENSP00000483688	9606.ENSP00000483688	9606.ENSP00000483688	9606.ENSP00000483688	9606.ENSP00000483688	9606.ENSP00000483688
9606.ENSP00000362334	9606.ENSP00000362334	9606.ENSP00000362334	9606.ENSP00000362334	9606.ENSP00000362334	9606.ENSP00000362334	9606.ENSP00000362334	9606.ENSP00000362334	9606.ENSP00000362334	9606.ENSP00000362334
9606.ENSP00000438689	9606.ENSP00000438689	9606.ENSP00000438689	9606.ENSP00000438689	9606.ENSP00000438689	9606.ENSP00000438689	9606.ENSP00000438689	9606.ENSP00000438689	9606.ENSP00000438689	9606.ENSP00000438689
9606.ENSP00000303145	9606.ENSP00000303145	9606.ENSP00000303145	9606.ENSP00000303145	9606.ENSP00000303145	9606.ENSP00000303145	9606.ENSP00000303145	9606.ENSP00000303145	9606.ENSP00000303145	9606.ENSP00000303145
9606.ENSP00000304229	9606.ENSP00000304229	9606.ENSP00000304229	9606.ENSP00000304229	9606.ENSP00000304229	9606.ENSP00000304229	9606.ENSP00000304229	9606.ENSP00000304229	9606.ENSP00000304229	9606.ENSP00000304229
9606.ENSP00000417480	9606.ENSP00000417480	9606.ENSP00000417480	9606.ENSP00000417480	9606.ENSP00000417480	9606.ENSP00000417480	9606.ENSP00000417480	9606.ENSP00000417480	9606.ENSP00000417480	9606.ENSP00000417480
9606.ENSP00000367893	9606.ENSP00000367893	9606.ENSP00000367893	9606.ENSP00000367893	9606.ENSP00000367893	9606.ENSP00000367893	9606.ENSP00000367893	9606.ENSP00000367893	9606.ENSP00000367893	9606.ENSP00000367893
9606.ENSP00000260599	9606.ENSP00000260599	9606.ENSP00000260599	9606.ENSP00000260599	9606.ENSP00000260599	9606.ENSP00000260599	9606.ENSP00000260599	9606.ENSP00000260599	9606.ENSP00000260599	9606.ENSP00000260599
9606.ENSP00000299518	9606.ENSP00000299518	9606.ENSP00000299518	9606.ENSP00000299518	9606.ENSP00000299518	9606.ENSP00000299518	9606.ENSP00000299518	9606.ENSP00000299518	9606.ENSP00000299518	9606.ENSP00000299518
9606.ENSP00000356978	9606.ENSP00000356978	9606.ENSP00000356978	9606.ENSP00000356978	9606.ENSP00000356978	9606.ENSP00000356978	9606.ENSP00000356978	9606.ENSP00000356978	9606.ENSP00000356978	9606.ENSP00000356978
9606.ENSP00000369538	9606.ENSP00000369538	9606.ENSP00000369538	9606.ENSP00000369538	9606.ENSP00000369538	9606.ENSP00000369538	9606.ENSP00000369538	9606.ENSP00000369538	9606.ENSP00000369538	9606.ENSP00000369538
9606.ENSP00000216218	9606.ENSP00000216218	9606.ENSP00000216218	9606.ENSP00000216218	9606.ENSP00000216218	9606.ENSP00000216218	9606.ENSP00000216218	9606.ENSP00000216218	9606.ENSP00000216218	9606.ENSP00000216218
9606.ENSP00000373905	9606.ENSP00000373905	9606.ENSP00000373905	9606.ENSP00000373905	9606.ENSP00000373905	9606.ENSP00000373905	9606.ENSP00000373905	9606.ENSP00000373905	9606.ENSP00000373905	9606.ENSP00000373905
9606.ENSP00000368455	9606.ENSP00000368455	9606.ENSP00000368455	9606.ENSP00000368455	9606.ENSP00000368455	9606.ENSP00000368455	9606.ENSP00000368455	9606.ENSP00000368455	9606.ENSP00000368455	9606.ENSP00000368455
9606.ENSP00000286788	9606.ENSP00000286788	9606.ENSP00000286788	9606.ENSP00000286788	9606.ENSP00000286788	9606.ENSP00000286788	9606.ENSP00000286788	9606.ENSP00000286788	9606.ENSP00000286788	9606.ENSP00000286788
9606.ENSP00000377958	9606.ENSP00000377958	9606.ENSP00000377958	9606.ENSP00000377958	9606.ENSP00000377958	9606.ENSP00000377958	9606.ENSP00000377958	9606.ENSP00000377958	9606.ENSP00000377958	9606.ENSP00000377958
9606.ENSP00000398610	9606.ENSP00000398610	9606.ENSP00000398610	9606.ENSP00000398610	9606.ENSP00000398610	9606.ENSP00000398610	9606.ENSP00000398610	9606.ENSP00000398610	9606.ENSP00000398610	9606.ENSP00000398610
9606.ENSP00000350170	9606.ENSP00000350170	9606.ENSP00000350170	9606.ENSP00000350170	9606.ENSP00000350170	9606.ENSP00000350170	9606.ENSP00000350170	9606.ENSP00000350170	9606.ENSP00000350170	9606.ENSP00000350170
9606.ENSP00000250113	9606.ENSP00000250113	9606.ENSP00000250113	9606.ENSP00000250113	9606.ENSP00000250113	9606.ENSP00000250113	9606.ENSP00000250113	9606.ENSP00000250113	9606.ENSP00000250113	9606.ENSP00000250113
9606.ENSP00000447053	9606.ENSP00000447053	9606.ENSP00000447053	9606.ENSP00000447053	9606.ENSP00000447053	9606.ENSP00000447053	9606.ENSP00000447053	9606.ENSP00000447053	9606.ENSP00000447053	9606.ENSP00000447053
9606.ENSP00000265062	9606.ENSP00000265062	9606.ENSP00000265062	9606.ENSP00000265062	9606.ENSP00000265062	9606.ENSP00000265062	9606.ENSP00000265062	9606.ENSP00000265062	9606.ENSP00000265062	9606.ENSP00000265062
9606.ENSP00000379601	9606.ENSP00000379601	9606.ENSP00000379601	9606.ENSP00000379601	9606.ENSP00000379601	9606.ENSP00000379601	9606.ENSP00000379601	9606.ENSP00000379601	9606.ENSP00000379601	9606.ENSP00000379601
9606.ENSP00000357320	9606.ENSP00000357320	9606.ENSP00000357320	9606.ENSP00000357320	9606.ENSP00000357320	9606.ENSP00000357320	9606.ENSP00000357320	9606.ENSP00000357320	9606.ENSP00000357320	9606.ENSP00000357320
9606.ENSP00000217901	9606.ENSP00000217901	9606.ENSP00000217901	9606.ENSP00000217901	9606.ENSP00000217901	9606.ENSP00000217901	9606.ENSP00000217901	9606.ENSP00000217901	9606.ENSP00000217901	9606.ENSP00000217901
9606.ENSP00000465930	9606.ENSP00000465930	9606.ENSP00000465930	9606.ENSP00000465930	9606.ENSP00000465930	9606.ENSP00000465930	9606.ENSP00000465930	9606.ENSP00000465930	9606.ENSP00000465930	9606.ENSP00000465930
9606.ENSP00000317331	9606.ENSP00000317331	9606.ENSP00000317331	9606.ENSP00000317331	9606.ENSP00000317331	9606.ENSP00000317331	9606.ENSP00000317331	9606.ENSP00000317331	9606.ENSP00000317331	9606.ENSP00000317331
9606.ENSP00000392330	9606.ENSP00000392330	9606.ENSP00000392330	9606.ENSP00000392330	9606.ENSP00000392330	9606.ENSP00000392330	9606.ENSP00000392330	9606.ENSP00000392330	9606.ENSP00000392330	9606.ENSP00000392330
9606.ENSP00000420914	9606.ENSP00000420914	9606.ENSP00000420914	9606.ENSP00000420914	9606.ENSP00000420914	9606.ENSP00000420914	9606.ENSP00000420914	9606.ENSP00000420914	9606.ENSP00000420914	9606.ENSP00000420914
9606.ENSP00000219313	9606.ENSP00000219313	9606.ENSP00000219313	9606.ENSP00000219313	9606.ENSP00000219313	9606.ENSP00000219313	9606.ENSP00000219313	9606.ENSP00000219313	9606.ENSP00000219313	9606.ENSP00000219313
9606.ENSP00000262640	9606.ENSP00000262640	9606.ENSP00000262640	9606.ENSP00000262640	9606.ENSP00000262640	9606.ENSP00000262640	9606.ENSP00000262640	9606.ENSP00000262640	9606.ENSP00000262640	9606.ENSP00000262640
9606.ENSP00000368884	9606.ENSP00000368884	9606.ENSP00000368884	9606.ENSP00000368884	9606.ENSP00000368884	9606.ENSP00000368884	9606.ENSP00000368884	9606.ENSP00000368884	9606.ENSP00000368884	9606.ENSP00000368884
9606.ENSP00000376309	9606.ENSP00000376309	9606.ENSP00000376309	9606.ENSP00000376309	9606.ENSP00000376309	9606.ENSP00000376309	9606.ENSP00000376309	9606.ENSP00000376309	9606.ENSP00000376309	9606.ENSP00000376309
9606.ENSP00000270776	9606.ENSP00000270776	9606.ENSP00000270776	9606.ENSP00000270776	9606.ENSP00000270776	9606.ENSP00000270776	9606.ENSP00000270776	9606.ENSP00000270776	9606.ENSP00000270776	9606.ENSP00000270776
9606.ENSP00000438483	9606.ENSP00000438483	9606.ENSP00000438483	9606.ENSP00000438483	9606.ENSP00000438483	9606.ENSP00000438483	9606.ENSP00000438483	9606.ENSP00000438483	9606.ENSP00000438483	9606.ENSP00000438483
9606.ENSP00000340454	9606.ENSP00000340454	9606.ENSP00000340454	9606.ENSP00000340454	9606.ENSP00000340454	9606.ENSP00000340454	9606.ENSP00000340454	9606.ENSP00000340454	9606.ENSP00000340454	9606.ENSP00000340454
9606.ENSP00000269321	9606.ENSP00000269321	9606.ENSP00000269321	9606.ENSP00000269321	9606.ENSP00000269321	9606.ENSP00000269321	9606.ENSP00000269321	9606.ENSP00000269321	9606.ENSP00000269321	9606.ENSP00000269321
9606.ENSP00000400433	9606.ENSP00000400433	9606.ENSP00000400433	9606.ENSP00000400433	9606.ENSP00000400433	9606.ENSP00000400433	9606.ENSP00000400433	9606.ENSP00000400433	9606.ENSP00000400433	9606.ENSP00000400433
9606.ENSP00000385746	9606.ENSP00000385746	9606.ENSP00000385746	9606.ENSP00000385746	9606.ENSP00000385746	9606.ENSP00000385746	9606.ENSP00000385746	9606.ENSP00000385746	9606.ENSP00000385746	9606.ENSP00000385746
9606.ENSP00000304467	9606.ENSP00000304467	9606.ENSP00000304467	9606.ENSP00000304467	9606.ENSP00000304467	9606.ENSP00000304467	9606.ENSP00000304467	9606.ENSP00000304467	9606.ENSP00000304467	9606.ENSP00000304467
9606.ENSP00000263168	9606.ENSP00000263168	9606.ENSP00000263168	9606.ENSP00000263168	9606.ENSP00000263168	9606.ENSP00000263168	9606.ENSP00000263168	9606.ENSP00000263168	9606.ENSP00000263168	9606.ENSP00000263168
9606.ENSP00000316032	9606.ENSP00000316032	9606.ENSP00000316032	9606.ENSP00000316032	9606.ENSP00000316032	9606.ENSP00000316032	9606.ENSP00000316032	9606.ENSP00000316032	9606.ENSP00000316032	9606.ENSP00000316032
9606.ENSP00000215882	9606.ENSP00000215882	9606.ENSP00000215882	9606.ENSP00000215882	9606.ENSP00000215882	9606.ENSP00000215882	9606.ENSP00000215882	9606.ENSP00000215882	9606.ENSP00000215882	9606.ENSP00000215882
9606.ENSP00000300093	9606.ENSP00000300093	9606.ENSP00000300093	9606.ENSP00000300093	9606.ENSP00000300093	9606.ENSP00000300093	9606.ENSP00000300093	9606.ENSP00000300093	9606.ENSP00000300093	9606.ENSP00000300093
9606.ENSP00000253792	9606.ENSP00000253792	9606.ENSP00000253792	9606.ENSP00000253792	9606.ENSP00000253792	9606.ENSP00000253792	9606.ENSP00000253792	9606.ENSP00000253792	9606.ENSP00000253792	9606.ENSP00000253792
9606.ENSP00000377446	9606.ENSP00000377446	9606.ENSP00000377446	9606.ENSP00000377446	9606.ENSP00000377446	9606.ENSP00000377446	9606.ENSP00000377446	9606.ENSP00000377446	9606.ENSP00000377446	9606.ENSP00000377446
9606.ENSP00000301012	9606.ENSP00000301012	9606.ENSP00000301012	9606.ENSP00000301012	9606.ENSP00000301012	9606.ENSP00000301012	9606.ENSP00000301012	9606.ENSP00000301012	9606.ENSP00000301012	9606.ENSP00000301012
9606.ENSP00000249923	9606.ENSP00000249923	9606.ENSP00000249923	9606.ENSP00000249923	9606.ENSP00000249923	9606.ENSP00000249923	9606.ENSP00000249923	9606.ENSP00000249923	9606.ENSP00000249923	9606.ENSP00000249923
9606.ENSP00000357048	9606.ENSP00000357048	9606.ENSP00000357048	9606.ENSP00000357048	9606.ENSP00000357048	9606.ENSP00000357048	9606.ENSP00000357048	9606.ENSP00000357048	9606.ENSP00000357048	9606.ENSP00000357048
9606.ENSP00000441065	9606.ENSP00000441065	9606.ENSP00000441065	9606.ENSP00000441065	9606.ENSP00000441065	9606.ENSP00000441065	9606.ENSP00000441065	9606.ENSP00000441065	9606.ENSP00000441065	9606.ENSP00000441065
9606.ENSP00000343405	9606.ENSP00000343405	9606.ENSP00000343405	9606.ENSP00000343405	9606.ENSP00000343405	9606.ENSP00000343405	9606.ENSP00000343405	9606.ENSP00000343405	9606.ENSP00000343405	9606.ENSP00000343405
9606.ENSP00000265073	9606.ENSP00000265073	9606.ENSP00000265073	9606.ENSP00000265073	9606.ENSP00000265073	9606.ENSP00000265073	9606.ENSP00000265073	9606.ENSP00000265073	9606.ENSP00000265073	9606.ENSP00000265073
9606.ENSP00000268124	9606.ENSP00000268124	9606.ENSP00000268124	9606.ENSP00000268124	9606.ENSP00000268124	9606.ENSP00000268124	9606.ENSP00000268124	9606.ENSP00000268124	9606.ENSP00000268124	9606.ENSP00000268124
9606.ENSP00000231572	9606.ENSP00000231572	9606.ENSP00000231572	9606.ENSP00000231572	9606.ENSP00000231572	9606.ENSP00000231572	9606.ENSP00000231572	9606.ENSP00000231572	9606.ENSP00000231572	9606.ENSP00000231572
9606.ENSP00000261601	9606.ENSP00000261601	9606.ENSP00000261601	9606.ENSP00000261601	9606.ENSP00000261601	9606.ENSP00000261601	9606.ENSP00000261601	9606.ENSP00000261601	9606.ENSP00000261601	9606.ENSP00000261601
9606.ENSP00000378199	9606.ENSP00000378199	9606.ENSP00000378199	9606.ENSP00000378199	9606.ENSP00000378199	9606.ENSP00000378199	9606.ENSP00000378199	9606.ENSP00000378199	9606.ENSP00000378199	9606.ENSP00000378199
9606.ENSP00000350708	9606.ENSP00000350708	9606.ENSP00000350708	9606.ENSP00000350708	9606.ENSP00000350708	9606.ENSP00000350708	9606.ENSP00000350708	9606.ENSP00000350708	9606.ENSP00000350708	9606.ENSP00000350708
9606.ENSP00000360268	9606.ENSP00000360268	9606.ENSP00000360268	9606.ENSP00000360268	9606.ENSP00000360268	9606.ENSP00000360268	9606.ENSP00000360268	9606.ENSP00000360268	9606.ENSP00000360268	9606.ENSP00000360268
9606.ENSP00000263354	9606.ENSP00000263354	9606.ENSP00000263354	9606.ENSP00000263354	9606.ENSP00000263354	9606.ENSP00000263354	9606.ENSP00000263354	9606.ENSP00000263354	9606.ENSP00000263354	9606.ENSP00000263354
9606.ENSP00000216554	9606.ENSP00000216554	9606.ENSP00000216554	9606.ENSP00000216554	9606.ENSP00000216554	9606.ENSP00000216554	9606.ENSP00000216554	9606.ENSP00000216554	9606.ENSP00000216554	9606.ENSP00000216554
9606.ENSP00000357879	9606.ENSP00000357879	9606.ENSP00000357879	9606.ENSP00000357879	9606.ENSP00000357879	9606.ENSP00000357879	9606.ENSP00000357879	9606.ENSP00000357879	9606.ENSP00000357879	9606.ENSP00000357879
9606.ENSP00000262982	9606.ENSP00000262982	9606.ENSP00000262982	9606.ENSP00000262982	9606.ENSP00000262982	9606.ENSP00000262982	9606.ENSP00000262982	9606.ENSP00000262982	9606.ENSP00000262982	9606.ENSP00000262982
9606.ENSP00000351777	9606.ENSP00000351777	9606.ENSP00000351777	9606.ENSP00000351777	9606.ENSP00000351777	9606.ENSP00000351777	9606.ENSP00000351777	9606.ENSP00000351777	9606.ENSP00000351777	9606.ENSP00000351777
9606.ENSP00000325136	9606.ENSP00000325136	9606.ENSP00000325136	9606.ENSP00000325136	9606.ENSP00000325136	9606.ENSP00000325136	9606.ENSP00000325136	9606.ENSP00000325136	9606.ENSP00000325136	9606.ENSP00000325136
9606.ENSP00000286621	9606.ENSP00000286621	9606.ENSP00000286621	9606.ENSP00000286621	9606.ENSP00000286621	9606.ENSP00000286621	9606.ENSP00000286621	9606.ENSP00000286621	9606.ENSP00000286621	9606.ENSP00000286621
9606.ENSP00000438113	9606.ENSP00000438113	9606.ENSP00000438113	9606.ENSP00000438113	9606.ENSP00000438113	9606.ENSP00000438113	9606.ENSP00000438113	9606.ENSP00000438113	9606.ENSP00000438113	9606.ENSP00000438113
9606.ENSP00000373312	9606.ENSP00000373312	9606.ENSP00000373312	9606.ENSP00000373312	9606.ENSP00000373312	9606.ENSP00000373312	9606.ENSP00000373312	9606.ENSP00000373312	9606.ENSP00000373312	9606.ENSP00000373312
9606.ENSP00000248114	9606.ENSP00000248114	9606.ENSP00000248114	9606.ENSP00000248114	9606.ENSP00000248114	9606.ENSP00000248114	9606.ENSP00000248114	9606.ENSP00000248114	9606.ENSP00000248114	9606.ENSP00000248114
9606.ENSP00000196371	9606.ENSP00000196371	9606.ENSP00000196371	9606.ENSP00000196371	9606.ENSP00000196371	9606.ENSP00000196371	9606.ENSP00000196371	9606.ENSP00000196371	9606.ENSP00000196371	9606.ENSP00000196371
9606.ENSP00000354125	9606.ENSP00000354125	9606.ENSP00000354125	9606.ENSP00000354125	9606.ENSP00000354125	9606.ENSP00000354125	9606.ENSP00000354125	9606.ENSP00000354125	9606.ENSP00000354125	9606.ENSP00000354125
9606.ENSP00000292475	9606.ENSP00000292475	9606.ENSP00000292475	9606.ENSP00000292475	9606.ENSP00000292475	9606.ENSP00000292475	9606.ENSP00000292475	9606.ENSP00000292475	9606.ENSP00000292475	9606.ENSP00000292475
9606.ENSP00000262027	9606.ENSP00000262027	9606.ENSP00000262027	9606.ENSP00000262027	9606.ENSP00000262027	9606.ENSP00000262027	9606.ENSP00000262027	9606.ENSP00000262027	9606.ENSP00000262027	9606.ENSP00000262027
9606.ENSP00000358496	9606.ENSP00000358496	9606.ENSP00000358496	9606.ENSP00000358496	9606.ENSP00000358496	9606.ENSP00000358496	9606.ENSP00000358496	9606.ENSP00000358496	9606.ENSP00000358496	9606.ENSP00000358496
9606.ENSP00000385036	9606.ENSP00000385036	9606.ENSP00000385036	9606.ENSP00000385036	9606.ENSP00000385036	9606.ENSP00000385036	9606.ENSP00000385036	9606.ENSP00000385036	9606.ENSP00000385036	9606.ENSP00000385036
9606.ENSP00000243997	9606.ENSP00000243997	9606.ENSP00000243997	9606.ENSP00000370414	9606.ENSP00000243997	9606.ENSP00000370414	9606.ENSP00000370414	9606.ENSP00000370414	9606.ENSP00000243997	9606.ENSP00000243997
9606.ENSP00000306003	9606.ENSP00000306003	9606.ENSP00000306003	9606.ENSP00000306003	9606.ENSP00000306003	9606.ENSP00000306003	9606.ENSP00000306003	9606.ENSP00000306003	9606.ENSP00000306003	9606.ENSP00000306003
9606.ENSP00000376800	9606.ENSP00000376800	9606.ENSP00000376800	9606.ENSP00000376800	9606.ENSP00000376800	9606.ENSP00000376800	9606.ENSP00000376800	9606.ENSP00000376800	9606.ENSP00000376800	9606.ENSP00000376800
9606.ENSP00000466285	9606.ENSP00000466285	9606.ENSP00000466285	9606.ENSP00000466285	9606.ENSP00000466285	9606.ENSP00000466285	9606.ENSP00000466285	9606.ENSP00000466285	9606.ENSP00000466285	9606.ENSP00000466285
9606.ENSP00000375063	9606.ENSP00000375063	9606.ENSP00000375063	9606.ENSP00000375063	9606.ENSP00000375063	9606.ENSP00000375063	9606.ENSP00000375063	9606.ENSP00000375063	9606.ENSP00000375063	9606.ENSP00000375063
9606.ENSP00000229270	9606.ENSP00000229270	9606.ENSP00000229270	9606.ENSP00000229270	9606.ENSP00000229270	9606.ENSP00000229270	9606.ENSP00000229270	9606.ENSP00000229270	9606.ENSP00000229270	9606.ENSP00000229270
9606.ENSP00000223641	9606.ENSP00000223641	9606.ENSP00000223641	9606.ENSP00000223641	9606.ENSP00000223641	9606.ENSP00000223641	9606.ENSP00000223641	9606.ENSP00000223641	9606.ENSP00000223641	9606.ENSP00000223641
9606.ENSP00000037243	9606.ENSP00000037243	9606.ENSP00000037243	9606.ENSP00000037243	9606.ENSP00000037243	9606.ENSP00000037243	9606.ENSP00000037243	9606.ENSP00000037243	9606.ENSP00000037243	9606.ENSP00000037243
9606.ENSP00000293831	9606.ENSP00000293831	9606.ENSP00000293831	9606.ENSP00000293831	9606.ENSP00000293831	9606.ENSP00000293831	9606.ENSP00000293831	9606.ENSP00000293831	9606.ENSP00000293831	9606.ENSP00000293831
9606.ENSP00000278853	9606.ENSP00000278853	9606.ENSP00000278853	9606.ENSP00000278853	9606.ENSP00000278853	9606.ENSP00000278853	9606.ENSP00000278853	9606.ENSP00000278853	9606.ENSP00000278853	9606.ENSP00000278853
9606.ENSP00000429374	9606.ENSP00000429374	9606.ENSP00000429374	9606.ENSP00000429374	9606.ENSP00000429374	9606.ENSP00000429374	9606.ENSP00000429374	9606.ENSP00000429374	9606.ENSP00000429374	9606.ENSP00000429374
9606.ENSP00000383118	9606.ENSP00000383118	9606.ENSP00000383118	9606.ENSP00000383118	9606.ENSP00000383118	9606.ENSP00000383118	9606.ENSP00000383118	9606.ENSP00000383118	9606.ENSP00000383118	9606.ENSP00000383118
9606.ENSP00000246069	9606.ENSP00000246069	9606.ENSP00000246069	9606.ENSP00000246069	9606.ENSP00000246069	9606.ENSP00000246069	9606.ENSP00000246069	9606.ENSP00000246069	9606.ENSP00000246069	9606.ENSP00000246069
9606.ENSP00000350757	9606.ENSP00000350757	9606.ENSP00000350757	9606.ENSP00000350757	9606.ENSP00000350757	9606.ENSP00000350757	9606.ENSP00000350757	9606.ENSP00000350757	9606.ENSP00000350757	9606.ENSP00000350757
9606.ENSP00000300935	9606.ENSP00000300935	9606.ENSP00000300935	9606.ENSP00000300935	9606.ENSP00000300935	9606.ENSP00000300935	9606.ENSP00000300935	9606.ENSP00000300935	9606.ENSP00000300935	9606.ENSP00000300935
9606.ENSP00000427463	9606.ENSP00000427463	9606.ENSP00000427463	9606.ENSP00000427463	9606.ENSP00000427463	9606.ENSP00000427463	9606.ENSP00000427463	9606.ENSP00000427463	9606.ENSP00000427463	9606.ENSP00000427463
9606.ENSP00000349560	9606.ENSP00000349560	9606.ENSP00000349560	9606.ENSP00000349560	9606.ENSP00000349560	9606.ENSP00000349560	9606.ENSP00000349560	9606.ENSP00000349560	9606.ENSP00000349560	9606.ENSP00000349560
9606.ENSP00000262646	9606.ENSP00000262646	9606.ENSP00000262646	9606.ENSP00000262646	9606.ENSP00000262646	9606.ENSP00000262646	9606.ENSP00000262646	9606.ENSP00000262646	9606.ENSP00000262646	9606.ENSP00000262646
9606.ENSP00000353444	9606.ENSP00000353444	9606.ENSP00000353444	9606.ENSP00000353444	9606.ENSP00000353444	9606.ENSP00000353444	9606.ENSP00000353444	9606.ENSP00000353444	9606.ENSP00000353444	9606.ENSP00000353444
9606.ENSP00000311083	9606.ENSP00000311083	9606.ENSP00000311083	9606.ENSP00000311083	9606.ENSP00000311083	9606.ENSP00000311083	9606.ENSP00000311083	9606.ENSP00000311083	9606.ENSP00000311083	9606.ENSP00000311083
9606.ENSP00000264710	9606.ENSP00000264710	9606.ENSP00000264710	9606.ENSP00000264710	9606.ENSP00000264710	9606.ENSP00000264710	9606.ENSP00000264710	9606.ENSP00000264710	9606.ENSP00000264710	9606.ENSP00000264710
9606.ENSP00000253023	9606.ENSP00000253023	9606.ENSP00000253023	9606.ENSP00000253023	9606.ENSP00000253023	9606.ENSP00000253023	9606.ENSP00000253023	9606.ENSP00000253023	9606.ENSP00000253023	9606.ENSP00000253023
9606.ENSP00000261427	9606.ENSP00000261427	9606.ENSP00000261427	9606.ENSP00000261427	9606.ENSP00000261427	9606.ENSP00000261427	9606.ENSP00000261427	9606.ENSP00000261427	9606.ENSP00000261427	9606.ENSP00000261427
9606.ENSP00000316176	9606.ENSP00000316176	9606.ENSP00000316176	9606.ENSP00000316176	9606.ENSP00000316176	9606.ENSP00000316176	9606.ENSP00000316176	9606.ENSP00000316176	9606.ENSP00000316176	9606.ENSP00000316176
9606.ENSP00000362946	9606.ENSP00000362946	9606.ENSP00000362946	9606.ENSP00000362946	9606.ENSP00000362946	9606.ENSP00000362946	9606.ENSP00000362946	9606.ENSP00000362946	9606.ENSP00000362946	9606.ENSP00000362946
9606.ENSP00000263238	9606.ENSP00000263238	9606.ENSP00000263238	9606.ENSP00000263238	9606.ENSP00000263238	9606.ENSP00000263238	9606.ENSP00000263238	9606.ENSP00000263238	9606.ENSP00000263238	9606.ENSP00000263238
9606.ENSP00000367220	9606.ENSP00000367220	9606.ENSP00000367220	9606.ENSP00000367220	9606.ENSP00000367220	9606.ENSP00000367220	9606.ENSP00000367220	9606.ENSP00000367220	9606.ENSP00000367220	9606.ENSP00000367220
9606.ENSP00000358921	9606.ENSP00000358921	9606.ENSP00000358921	9606.ENSP00000358921	9606.ENSP00000358921	9606.ENSP00000358921	9606.ENSP00000358921	9606.ENSP00000358921	9606.ENSP00000358921	9606.ENSP00000358921
9606.ENSP00000299259	9606.ENSP00000299259	9606.ENSP00000299259	9606.ENSP00000299259	9606.ENSP00000299259	9606.ENSP00000299259	9606.ENSP00000299259	9606.ENSP00000299259	9606.ENSP00000299259	9606.ENSP00000299259
9606.ENSP00000440005	9606.ENSP00000256682	9606.ENSP00000440005	9606.ENSP00000256682	9606.ENSP00000256682	9606.ENSP00000440005	9606.ENSP00000440005	9606.ENSP00000256682	9606.ENSP00000256682	9606.ENSP00000256682
9606.ENSP00000296577	9606.ENSP00000296577	9606.ENSP00000296577	9606.ENSP00000296577	9606.ENSP00000296577	9606.ENSP00000296577	9606.ENSP00000296577	9606.ENSP00000296577	9606.ENSP00000296577	9606.ENSP00000296577
9606.ENSP00000250559	9606.ENSP00000250559	9606.ENSP00000250559	9606.ENSP00000250559	9606.ENSP00000250559	9606.ENSP00000250559	9606.ENSP00000250559	9606.ENSP00000250559	9606.ENSP00000250559	9606.ENSP00000250559
9606.ENSP00000346050	9606.ENSP00000346050	9606.ENSP00000346050	9606.ENSP00000346050	9606.ENSP00000346050	9606.ENSP00000346050	9606.ENSP00000346050	9606.ENSP00000346050	9606.ENSP00000346050	9606.ENSP00000346050
9606.ENSP00000309334	9606.ENSP00000309334	9606.ENSP00000309334	9606.ENSP00000309334	9606.ENSP00000309334	9606.ENSP00000309334	9606.ENSP00000309334	9606.ENSP00000309334	9606.ENSP00000309334	9606.ENSP00000309334
9606.ENSP00000464813	9606.ENSP00000464813	9606.ENSP00000464813	9606.ENSP00000464813	9606.ENSP00000464813	9606.ENSP00000464813	9606.ENSP00000464813	9606.ENSP00000464813	9606.ENSP00000464813	9606.ENSP00000464813
9606.ENSP00000400175	9606.ENSP00000400175	9606.ENSP00000400175	9606.ENSP00000400175	9606.ENSP00000400175	9606.ENSP00000400175	9606.ENSP00000400175	9606.ENSP00000400175	9606.ENSP00000400175	9606.ENSP00000400175
9606.ENSP00000233893	9606.ENSP00000233893	9606.ENSP00000233893	9606.ENSP00000233893	9606.ENSP00000233893	9606.ENSP00000233893	9606.ENSP00000233893	9606.ENSP00000233893	9606.ENSP00000233893	9606.ENSP00000233893
9606.ENSP00000405965	9606.ENSP00000405965	9606.ENSP00000405965	9606.ENSP00000405965	9606.ENSP00000405965	9606.ENSP00000405965	9606.ENSP00000405965	9606.ENSP00000405965	9606.ENSP00000405965	9606.ENSP00000405965
9606.ENSP00000368970	9606.ENSP00000368970	9606.ENSP00000368970	9606.ENSP00000368970	9606.ENSP00000368970	9606.ENSP00000368970	9606.ENSP00000368970	9606.ENSP00000368970	9606.ENSP00000368970	9606.ENSP00000368970
9606.ENSP00000219169	9606.ENSP00000219169	9606.ENSP00000219169	9606.ENSP00000219169	9606.ENSP00000219169	9606.ENSP00000219169	9606.ENSP00000219169	9606.ENSP00000219169	9606.ENSP00000219169	9606.ENSP00000219169
9606.ENSP00000365439	9606.ENSP00000365439	9606.ENSP00000365439	9606.ENSP00000365439	9606.ENSP00000365439	9606.ENSP00000365439	9606.ENSP00000365439	9606.ENSP00000365439	9606.ENSP00000365439	9606.ENSP00000365439
9606.ENSP00000306330	9606.ENSP00000306330	9606.ENSP00000306330	9606.ENSP00000306330	9606.ENSP00000306330	9606.ENSP00000306330	9606.ENSP00000306330	9606.ENSP00000306330	9606.ENSP00000306330	9606.ENSP00000306330
9606.ENSP00000339095	9606.ENSP00000339095	9606.ENSP00000339095	9606.ENSP00000339095	9606.ENSP00000339095	9606.ENSP00000339095	9606.ENSP00000339095	9606.ENSP00000339095	9606.ENSP00000339095	9606.ENSP00000339095
9606.ENSP00000378769	9606.ENSP00000378769	9606.ENSP00000378769	9606.ENSP00000378769	9606.ENSP00000378769	9606.ENSP00000378769	9606.ENSP00000378769	9606.ENSP00000378769	9606.ENSP00000378769	9606.ENSP00000378769
9606.ENSP00000261303	9606.ENSP00000261303	9606.ENSP00000261303	9606.ENSP00000261303	9606.ENSP00000261303	9606.ENSP00000261303	9606.ENSP00000261303	9606.ENSP00000261303	9606.ENSP00000261303	9606.ENSP00000261303
9606.ENSP00000310572	9606.ENSP00000310572	9606.ENSP00000310572	9606.ENSP00000310572	9606.ENSP00000310572	9606.ENSP00000310572	9606.ENSP00000310572	9606.ENSP00000310572	9606.ENSP00000310572	9606.ENSP00000310572
9606.ENSP00000379888	9606.ENSP00000379888	9606.ENSP00000379888	9606.ENSP00000379888	9606.ENSP00000379888	9606.ENSP00000379888	9606.ENSP00000379888	9606.ENSP00000379888	9606.ENSP00000379888	9606.ENSP00000379888
9606.ENSP00000251453	9606.ENSP00000251453	9606.ENSP00000251453	9606.ENSP00000251453	9606.ENSP00000251453	9606.ENSP00000251453	9606.ENSP00000251453	9606.ENSP00000251453	9606.ENSP00000251453	9606.ENSP00000251453
9606.ENSP00000380178	9606.ENSP00000380178	9606.ENSP00000380178	9606.ENSP00000380178	9606.ENSP00000380178	9606.ENSP00000380178	9606.ENSP00000380178	9606.ENSP00000380178	9606.ENSP00000380178	9606.ENSP00000380178
9606.ENSP00000264335	9606.ENSP00000264335	9606.ENSP00000264335	9606.ENSP00000264335	9606.ENSP00000264335	9606.ENSP00000264335	9606.ENSP00000264335	9606.ENSP00000264335	9606.ENSP00000264335	9606.ENSP00000264335
9606.ENSP00000296674	9606.ENSP00000296674	9606.ENSP00000296674	9606.ENSP00000296674	9606.ENSP00000296674	9606.ENSP00000296674	9606.ENSP00000296674	9606.ENSP00000296674	9606.ENSP00000296674	9606.ENSP00000296674
9606.ENSP00000393241	9606.ENSP00000393241	9606.ENSP00000393241	9606.ENSP00000393241	9606.ENSP00000393241	9606.ENSP00000393241	9606.ENSP00000393241	9606.ENSP00000393241	9606.ENSP00000393241	9606.ENSP00000393241
9606.ENSP00000379339	9606.ENSP00000379339	9606.ENSP00000379339	9606.ENSP00000379339	9606.ENSP00000379339	9606.ENSP00000379339	9606.ENSP00000379339	9606.ENSP00000379339	9606.ENSP00000379339	9606.ENSP00000379339
9606.ENSP00000435777	9606.ENSP00000435777	9606.ENSP00000435777	9606.ENSP00000435777	9606.ENSP00000435777	9606.ENSP00000435777	9606.ENSP00000435777	9606.ENSP00000435777	9606.ENSP00000435777	9606.ENSP00000435777
9606.ENSP00000270625	9606.ENSP00000270625	9606.ENSP00000270625	9606.ENSP00000270625	9606.ENSP00000270625	9606.ENSP00000270625	9606.ENSP00000270625	9606.ENSP00000270625	9606.ENSP00000270625	9606.ENSP00000270625
9606.ENSP00000400591	9606.ENSP00000400591	9606.ENSP00000400591	9606.ENSP00000400591	9606.ENSP00000400591	9606.ENSP00000400591	9606.ENSP00000400591	9606.ENSP00000400591	9606.ENSP00000400591	9606.ENSP00000400591
9606.ENSP00000302160	9606.ENSP00000302160	9606.ENSP00000302160	9606.ENSP00000302160	9606.ENSP00000302160	9606.ENSP00000302160	9606.ENSP00000302160	9606.ENSP00000302160	9606.ENSP00000302160	9606.ENSP00000302160
9606.ENSP00000422392	9606.ENSP00000422392	9606.ENSP00000422392	9606.ENSP00000422392	9606.ENSP00000422392	9606.ENSP00000422392	9606.ENSP00000422392	9606.ENSP00000422392	9606.ENSP00000422392	9606.ENSP00000422392
9606.ENSP00000215829	9606.ENSP00000215829	9606.ENSP00000215829	9606.ENSP00000215829	9606.ENSP00000215829	9606.ENSP00000215829	9606.ENSP00000215829	9606.ENSP00000215829	9606.ENSP00000215829	9606.ENSP00000215829
9606.ENSP00000370010	9606.ENSP00000370010	9606.ENSP00000370010	9606.ENSP00000370010	9606.ENSP00000370010	9606.ENSP00000370010	9606.ENSP00000370010	9606.ENSP00000370010	9606.ENSP00000370010	9606.ENSP00000370010
9606.ENSP00000298316	9606.ENSP00000298316	9606.ENSP00000298316	9606.ENSP00000298316	9606.ENSP00000298316	9606.ENSP00000298316	9606.ENSP00000298316	9606.ENSP00000298316	9606.ENSP00000298316	9606.ENSP00000298316
9606.ENSP00000361076	9606.ENSP00000361076	9606.ENSP00000361076	9606.ENSP00000361076	9606.ENSP00000361076	9606.ENSP00000361076	9606.ENSP00000361076	9606.ENSP00000361076	9606.ENSP00000361076	9606.ENSP00000361076
9606.ENSP00000410769	9606.ENSP00000410769	9606.ENSP00000410769	9606.ENSP00000410769	9606.ENSP00000410769	9606.ENSP00000410769	9606.ENSP00000410769	9606.ENSP00000410769	9606.ENSP00000410769	9606.ENSP00000410769
9606.ENSP00000362744	9606.ENSP00000362744	9606.ENSP00000362744	9606.ENSP00000362744	9606.ENSP00000362744	9606.ENSP00000362744	9606.ENSP00000362744	9606.ENSP00000362744	9606.ENSP00000362744	9606.ENSP00000362744
9606.ENSP00000369757	9606.ENSP00000369757	9606.ENSP00000369757	9606.ENSP00000369757	9606.ENSP00000369757	9606.ENSP00000369757	9606.ENSP00000369757	9606.ENSP00000369757	9606.ENSP00000369757	9606.ENSP00000369757
9606.ENSP00000480960	9606.ENSP00000480960	9606.ENSP00000480960	9606.ENSP00000480960	9606.ENSP00000480960	9606.ENSP00000480960	9606.ENSP00000480960	9606.ENSP00000480960	9606.ENSP00000480960	9606.ENSP00000480960
9606.ENSP00000387286	9606.ENSP00000387286	9606.ENSP00000387286	9606.ENSP00000387286	9606.ENSP00000387286	9606.ENSP00000387286	9606.ENSP00000387286	9606.ENSP00000387286	9606.ENSP00000387286	9606.ENSP00000387286
9606.ENSP00000435096	9606.ENSP00000435096	9606.ENSP00000435096	9606.ENSP00000435096	9606.ENSP00000435096	9606.ENSP00000435096	9606.ENSP00000435096	9606.ENSP00000435096	9606.ENSP00000435096	9606.ENSP00000435096
9606.ENSP00000348849	9606.ENSP00000348849	9606.ENSP00000348849	9606.ENSP00000348849	9606.ENSP00000348849	9606.ENSP00000348849	9606.ENSP00000348849	9606.ENSP00000348849	9606.ENSP00000348849	9606.ENSP00000348849
9606.ENSP00000472469	9606.ENSP00000472469	9606.ENSP00000472469	9606.ENSP00000472469	9606.ENSP00000472469	9606.ENSP00000472469	9606.ENSP00000472469	9606.ENSP00000472469	9606.ENSP00000472469	9606.ENSP00000472469
9606.ENSP00000216225	9606.ENSP00000216225	9606.ENSP00000216225	9606.ENSP00000216225	9606.ENSP00000216225	9606.ENSP00000216225	9606.ENSP00000216225	9606.ENSP00000216225	9606.ENSP00000216225	9606.ENSP00000216225
9606.ENSP00000363018	9606.ENSP00000363018	9606.ENSP00000363018	9606.ENSP00000363018	9606.ENSP00000363018	9606.ENSP00000363018	9606.ENSP00000363018	9606.ENSP00000363018	9606.ENSP00000363018	9606.ENSP00000363018
9606.ENSP00000363676	9606.ENSP00000363676	9606.ENSP00000363676	9606.ENSP00000363676	9606.ENSP00000363676	9606.ENSP00000363676	9606.ENSP00000363676	9606.ENSP00000363676	9606.ENSP00000363676	9606.ENSP00000363676
9606.ENSP00000262584	9606.ENSP00000262584	9606.ENSP00000262584	9606.ENSP00000262584	9606.ENSP00000262584	9606.ENSP00000262584	9606.ENSP00000262584	9606.ENSP00000262584	9606.ENSP00000262584	9606.ENSP00000262584
9606.ENSP00000419425	9606.ENSP00000419425	9606.ENSP00000419425	9606.ENSP00000419425	9606.ENSP00000419425	9606.ENSP00000419425	9606.ENSP00000419425	9606.ENSP00000419425	9606.ENSP00000419425	9606.ENSP00000419425
9606.ENSP00000419425	9606.ENSP00000419425	9606.ENSP00000419425	9606.ENSP00000419425	9606.ENSP00000419425	9606.ENSP00000419425	9606.ENSP00000419425	9606.ENSP00000419425	9606.ENSP00000419425	9606.ENSP00000419425
9606.ENSP00000383003	9606.ENSP00000383003	9606.ENSP00000383003	9606.ENSP00000383003	9606.ENSP00000383003	9606.ENSP00000383003	9606.ENSP00000383003	9606.ENSP00000383003	9606.ENSP00000383003	9606.ENSP00000383003
9606.ENSP00000272317	9606.ENSP00000272317	9606.ENSP00000272317	9606.ENSP00000272317	9606.ENSP00000272317	9606.ENSP00000272317	9606.ENSP00000272317	9606.ENSP00000272317	9606.ENSP00000272317	9606.ENSP00000272317
9606.ENSP00000304283	9606.ENSP00000304283	9606.ENSP00000304283	9606.ENSP00000304283	9606.ENSP00000304283	9606.ENSP00000304283	9606.ENSP00000304283	9606.ENSP00000304283	9606.ENSP00000304283	9606.ENSP00000304283
9606.ENSP00000482835	9606.ENSP00000482835	9606.ENSP00000482835	9606.ENSP00000482835	9606.ENSP00000482835	9606.ENSP00000482835	9606.ENSP00000482835	9606.ENSP00000482835	9606.ENSP00000482835	9606.ENSP00000482835
9606.ENSP00000360141	9606.ENSP00000360141	9606.ENSP00000360141	9606.ENSP00000360141	9606.ENSP00000360141	9606.ENSP00000360141	9606.ENSP00000360141	9606.ENSP00000360141	9606.ENSP00000360141	9606.ENSP00000360141
9606.ENSP00000379287	9606.ENSP00000379287	9606.ENSP00000379287	9606.ENSP00000379287	9606.ENSP00000379287	9606.ENSP00000379287	9606.ENSP00000379287	9606.ENSP00000379287	9606.ENSP00000379287	9606.ENSP00000379287
9606.ENSP00000325074	9606.ENSP00000325074	9606.ENSP00000325074	9606.ENSP00000325074	9606.ENSP00000325074	9606.ENSP00000325074	9606.ENSP00000325074	9606.ENSP00000325074	9606.ENSP00000325074	9606.ENSP00000325074
9606.ENSP00000376297	9606.ENSP00000376297	9606.ENSP00000376297	9606.ENSP00000376297	9606.ENSP00000376297	9606.ENSP00000376297	9606.ENSP00000376297	9606.ENSP00000376297	9606.ENSP00000376297	9606.ENSP00000376297
9606.ENSP00000356056	9606.ENSP00000356056	9606.ENSP00000356056	9606.ENSP00000356056	9606.ENSP00000356056	9606.ENSP00000356056	9606.ENSP00000356056	9606.ENSP00000356056	9606.ENSP00000356056	9606.ENSP00000356056
9606.ENSP00000345957	9606.ENSP00000345957	9606.ENSP00000345957	9606.ENSP00000345957	9606.ENSP00000345957	9606.ENSP00000345957	9606.ENSP00000345957	9606.ENSP00000345957	9606.ENSP00000345957	9606.ENSP00000345957
9606.ENSP00000426909	9606.ENSP00000426909	9606.ENSP00000426909	9606.ENSP00000426909	9606.ENSP00000426909	9606.ENSP00000426909	9606.ENSP00000426909	9606.ENSP00000426909	9606.ENSP00000426909	9606.ENSP00000426909
9606.ENSP00000458162	9606.ENSP00000458162	9606.ENSP00000458162	9606.ENSP00000458162	9606.ENSP00000458162	9606.ENSP00000458162	9606.ENSP00000458162	9606.ENSP00000458162	9606.ENSP00000458162	9606.ENSP00000458162
9606.ENSP00000233143	9606.ENSP00000233143	9606.ENSP00000233143	9606.ENSP00000233143	9606.ENSP00000233143	9606.ENSP00000233143	9606.ENSP00000233143	9606.ENSP00000233143	9606.ENSP00000233143	9606.ENSP00000233143
9606.ENSP00000418447	9606.ENSP00000418447	9606.ENSP00000418447	9606.ENSP00000418447	9606.ENSP00000418447	9606.ENSP00000418447	9606.ENSP00000418447	9606.ENSP00000418447	9606.ENSP00000418447	9606.ENSP00000418447
9606.ENSP00000361626	9606.ENSP00000361626	9606.ENSP00000361626	9606.ENSP00000361626	9606.ENSP00000361626	9606.ENSP00000361626	9606.ENSP00000361626	9606.ENSP00000361626	9606.ENSP00000361626	9606.ENSP00000361626
9606.ENSP00000355645	9606.ENSP00000290378	9606.ENSP00000355645	9606.ENSP00000290378	9606.ENSP00000290378	9606.ENSP00000355645	9606.ENSP00000355645	9606.ENSP00000290378	9606.ENSP00000290378	9606.ENSP00000355645
9606.ENSP00000485133	9606.ENSP00000485133	9606.ENSP00000485133	9606.ENSP00000485133	9606.ENSP00000485133	9606.ENSP00000485133	9606.ENSP00000485133	9606.ENSP00000485133	9606.ENSP00000485133	9606.ENSP00000485133
9606.ENSP00000339063	9606.ENSP00000339063	9606.ENSP00000339063	9606.ENSP00000339063	9606.ENSP00000339063	9606.ENSP00000339063	9606.ENSP00000339063	9606.ENSP00000339063	9606.ENSP00000339063	9606.ENSP00000339063
9606.ENSP00000248437	9606.ENSP00000248437	9606.ENSP00000248437	9606.ENSP00000248437	9606.ENSP00000248437	9606.ENSP00000248437	9606.ENSP00000248437	9606.ENSP00000248437	9606.ENSP00000248437	9606.ENSP00000248437
9606.ENSP00000435289	9606.ENSP00000435289	9606.ENSP00000435289	9606.ENSP00000435289	9606.ENSP00000435289	9606.ENSP00000435289	9606.ENSP00000435289	9606.ENSP00000435289	9606.ENSP00000435289	9606.ENSP00000435289
9606.ENSP00000333994	9606.ENSP00000333994	9606.ENSP00000333994	9606.ENSP00000333994	9606.ENSP00000333994	9606.ENSP00000333994	9606.ENSP00000333994	9606.ENSP00000333994	9606.ENSP00000333994	9606.ENSP00000333994
9606.ENSP00000251595	9606.ENSP00000251595	9606.ENSP00000251595	9606.ENSP00000251595	9606.ENSP00000251595	9606.ENSP00000251595	9606.ENSP00000251595	9606.ENSP00000251595	9606.ENSP00000251595	9606.ENSP00000251595
9606.ENSP00000422168	9606.ENSP00000422168	9606.ENSP00000422168	9606.ENSP00000422168	9606.ENSP00000422168	9606.ENSP00000422168	9606.ENSP00000422168	9606.ENSP00000422168	9606.ENSP00000422168	9606.ENSP00000422168
9606.ENSP00000363661	9606.ENSP00000363661	9606.ENSP00000363661	9606.ENSP00000363661	9606.ENSP00000363661	9606.ENSP00000363661	9606.ENSP00000363661	9606.ENSP00000363661	9606.ENSP00000363661	9606.ENSP00000363661
9606.ENSP00000460070	9606.ENSP00000460070	9606.ENSP00000460070	9606.ENSP00000460070	9606.ENSP00000460070	9606.ENSP00000460070	9606.ENSP00000460070	9606.ENSP00000460070	9606.ENSP00000460070	9606.ENSP00000460070
9606.ENSP00000299300	9606.ENSP00000299300	9606.ENSP00000299300	9606.ENSP00000299300	9606.ENSP00000299300	9606.ENSP00000299300	9606.ENSP00000299300	9606.ENSP00000299300	9606.ENSP00000299300	9606.ENSP00000299300
9606.ENSP00000379182	9606.ENSP00000379182	9606.ENSP00000379182	9606.ENSP00000379182	9606.ENSP00000379182	9606.ENSP00000379182	9606.ENSP00000379182	9606.ENSP00000379182	9606.ENSP00000379182	9606.ENSP00000379182
9606.ENSP00000261783	9606.ENSP00000261783	9606.ENSP00000261783	9606.ENSP00000261783	9606.ENSP00000261783	9606.ENSP00000261783	9606.ENSP00000261783	9606.ENSP00000261783	9606.ENSP00000261783	9606.ENSP00000261783
9606.ENSP00000368682	9606.ENSP00000368682	9606.ENSP00000368682	9606.ENSP00000368682	9606.ENSP00000368682	9606.ENSP00000368682	9606.ENSP00000368682	9606.ENSP00000368682	9606.ENSP00000368682	9606.ENSP00000368682
9606.ENSP00000330587	9606.ENSP00000330587	9606.ENSP00000330587	9606.ENSP00000330587	9606.ENSP00000330587	9606.ENSP00000330587	9606.ENSP00000330587	9606.ENSP00000330587	9606.ENSP00000330587	9606.ENSP00000330587
9606.ENSP00000377995	9606.ENSP00000377995	9606.ENSP00000377995	9606.ENSP00000377995	9606.ENSP00000377995	9606.ENSP00000377995	9606.ENSP00000377995	9606.ENSP00000377995	9606.ENSP00000377995	9606.ENSP00000377995
9606.ENSP00000319281	9606.ENSP00000319281	9606.ENSP00000319281	9606.ENSP00000319281	9606.ENSP00000319281	9606.ENSP00000319281	9606.ENSP00000319281	9606.ENSP00000319281	9606.ENSP00000319281	9606.ENSP00000319281
9606.ENSP00000406773	9606.ENSP00000406773	9606.ENSP00000406773	9606.ENSP00000406773	9606.ENSP00000406773	9606.ENSP00000406773	9606.ENSP00000406773	9606.ENSP00000406773	9606.ENSP00000406773	9606.ENSP00000406773
9606.ENSP00000253686	9606.ENSP00000253686	9606.ENSP00000253686	9606.ENSP00000253686	9606.ENSP00000253686	9606.ENSP00000253686	9606.ENSP00000253686	9606.ENSP00000253686	9606.ENSP00000253686	9606.ENSP00000253686
9606.ENSP00000256441	9606.ENSP00000256441	9606.ENSP00000256441	9606.ENSP00000256441	9606.ENSP00000256441	9606.ENSP00000256441	9606.ENSP00000256441	9606.ENSP00000256441	9606.ENSP00000256441	9606.ENSP00000256441
9606.ENSP00000261893	9606.ENSP00000261893	9606.ENSP00000261893	9606.ENSP00000261893	9606.ENSP00000261893	9606.ENSP00000261893	9606.ENSP00000261893	9606.ENSP00000261893	9606.ENSP00000261893	9606.ENSP00000261893
9606.ENSP00000000233	9606.ENSP00000000233	9606.ENSP00000000233	9606.ENSP00000000233	9606.ENSP00000000233	9606.ENSP00000000233	9606.ENSP00000000233	9606.ENSP00000000233	9606.ENSP00000000233	9606.ENSP00000000233
9606.ENSP00000451080	9606.ENSP00000451080	9606.ENSP00000451080	9606.ENSP00000451080	9606.ENSP00000451080	9606.ENSP00000451080	9606.ENSP00000451080	9606.ENSP00000451080	9606.ENSP00000451080	9606.ENSP00000451080
9606.ENSP00000325681	9606.ENSP00000325681	9606.ENSP00000325681	9606.ENSP00000325681	9606.ENSP00000325681	9606.ENSP00000325681	9606.ENSP00000325681	9606.ENSP00000325681	9606.ENSP00000325681	9606.ENSP00000325681
9606.ENSP00000371532	9606.ENSP00000371532	9606.ENSP00000371532	9606.ENSP00000371532	9606.ENSP00000371532	9606.ENSP00000371532	9606.ENSP00000371532	9606.ENSP00000371532	9606.ENSP00000371532	9606.ENSP00000371532
9606.ENSP00000316809	9606.ENSP00000316809	9606.ENSP00000316809	9606.ENSP00000316809	9606.ENSP00000316809	9606.ENSP00000316809	9606.ENSP00000316809	9606.ENSP00000316809	9606.ENSP00000316809	9606.ENSP00000316809
9606.ENSP00000228318	9606.ENSP00000228318	9606.ENSP00000228318	9606.ENSP00000228318	9606.ENSP00000228318	9606.ENSP00000228318	9606.ENSP00000228318	9606.ENSP00000228318	9606.ENSP00000228318	9606.ENSP00000228318
9606.ENSP00000419782	9606.ENSP00000419782	9606.ENSP00000419782	9606.ENSP00000419782	9606.ENSP00000419782	9606.ENSP00000419782	9606.ENSP00000419782	9606.ENSP00000419782	9606.ENSP00000419782	9606.ENSP00000419782
9606.ENSP00000216330	9606.ENSP00000216330	9606.ENSP00000216330	9606.ENSP00000216330	9606.ENSP00000216330	9606.ENSP00000216330	9606.ENSP00000216330	9606.ENSP00000216330	9606.ENSP00000216330	9606.ENSP00000216330
9606.ENSP00000256578	9606.ENSP00000256578	9606.ENSP00000256578	9606.ENSP00000256578	9606.ENSP00000256578	9606.ENSP00000256578	9606.ENSP00000256578	9606.ENSP00000256578	9606.ENSP00000256578	9606.ENSP00000256578
9606.ENSP00000297258	9606.ENSP00000297258	9606.ENSP00000297258	9606.ENSP00000297258	9606.ENSP00000297258	9606.ENSP00000297258	9606.ENSP00000297258	9606.ENSP00000297258	9606.ENSP00000297258	9606.ENSP00000297258
9606.ENSP00000361883	9606.ENSP00000361883	9606.ENSP00000361883	9606.ENSP00000361883	9606.ENSP00000361883	9606.ENSP00000361883	9606.ENSP00000361883	9606.ENSP00000361883	9606.ENSP00000361883	9606.ENSP00000361883
9606.ENSP00000409279	9606.ENSP00000409279	9606.ENSP00000409279	9606.ENSP00000409279	9606.ENSP00000409279	9606.ENSP00000409279	9606.ENSP00000409279	9606.ENSP00000409279	9606.ENSP00000409279	9606.ENSP00000409279
9606.ENSP00000360154	9606.ENSP00000360154	9606.ENSP00000360154	9606.ENSP00000360154	9606.ENSP00000360154	9606.ENSP00000360154	9606.ENSP00000360154	9606.ENSP00000360154	9606.ENSP00000360154	9606.ENSP00000360154
9606.ENSP00000222673	9606.ENSP00000222673	9606.ENSP00000222673	9606.ENSP00000222673	9606.ENSP00000222673	9606.ENSP00000222673	9606.ENSP00000222673	9606.ENSP00000222673	9606.ENSP00000222673	9606.ENSP00000222673
9606.ENSP00000450436	9606.ENSP00000450436	9606.ENSP00000450436	9606.ENSP00000450436	9606.ENSP00000450436	9606.ENSP00000450436	9606.ENSP00000450436	9606.ENSP00000450436	9606.ENSP00000450436	9606.ENSP00000450436
9606.ENSP00000376184	9606.ENSP00000376184	9606.ENSP00000376184	9606.ENSP00000376184	9606.ENSP00000376184	9606.ENSP00000376184	9606.ENSP00000376184	9606.ENSP00000376184	9606.ENSP00000376184	9606.ENSP00000376184
9606.ENSP00000265381	9606.ENSP00000265381	9606.ENSP00000265381	9606.ENSP00000265381	9606.ENSP00000265381	9606.ENSP00000265381	9606.ENSP00000265381	9606.ENSP00000265381	9606.ENSP00000265381	9606.ENSP00000265381
9606.ENSP00000302486	9606.ENSP00000302486	9606.ENSP00000302486	9606.ENSP00000302486	9606.ENSP00000302486	9606.ENSP00000302486	9606.ENSP00000302486	9606.ENSP00000302486	9606.ENSP00000302486	9606.ENSP00000302486
9606.ENSP00000001008	9606.ENSP00000001008	9606.ENSP00000001008	9606.ENSP00000001008	9606.ENSP00000001008	9606.ENSP00000001008	9606.ENSP00000001008	9606.ENSP00000001008	9606.ENSP00000001008	9606.ENSP00000001008
9606.ENSP00000403172	9606.ENSP00000403172	9606.ENSP00000403172	9606.ENSP00000403172	9606.ENSP00000403172	9606.ENSP00000403172	9606.ENSP00000403172	9606.ENSP00000403172	9606.ENSP00000403172	9606.ENSP00000403172
9606.ENSP00000280362	9606.ENSP00000280362	9606.ENSP00000280362	9606.ENSP00000280362	9606.ENSP00000280362	9606.ENSP00000280362	9606.ENSP00000280362	9606.ENSP00000280362	9606.ENSP00000280362	9606.ENSP00000280362
9606.ENSP00000362463	9606.ENSP00000362463	9606.ENSP00000362463	9606.ENSP00000362463	9606.ENSP00000362463	9606.ENSP00000362463	9606.ENSP00000362463	9606.ENSP00000362463	9606.ENSP00000362463	9606.ENSP00000362463
9606.ENSP00000419665	9606.ENSP00000419665	9606.ENSP00000419665	9606.ENSP00000419665	9606.ENSP00000419665	9606.ENSP00000419665	9606.ENSP00000419665	9606.ENSP00000419665	9606.ENSP00000419665	9606.ENSP00000419665
9606.ENSP00000248975	9606.ENSP00000248975	9606.ENSP00000248975	9606.ENSP00000248975	9606.ENSP00000248975	9606.ENSP00000248975	9606.ENSP00000248975	9606.ENSP00000248975	9606.ENSP00000248975	9606.ENSP00000248975
9606.ENSP00000460971	9606.ENSP00000460971	9606.ENSP00000460971	9606.ENSP00000460971	9606.ENSP00000460971	9606.ENSP00000460971	9606.ENSP00000460971	9606.ENSP00000460971	9606.ENSP00000460971	9606.ENSP00000460971
9606.ENSP00000264220	9606.ENSP00000264220	9606.ENSP00000264220	9606.ENSP00000264220	9606.ENSP00000264220	9606.ENSP00000264220	9606.ENSP00000264220	9606.ENSP00000264220	9606.ENSP00000264220	9606.ENSP00000264220
9606.ENSP00000349860	9606.ENSP00000349860	9606.ENSP00000349860	9606.ENSP00000349860	9606.ENSP00000349860	9606.ENSP00000349860	9606.ENSP00000349860	9606.ENSP00000349860	9606.ENSP00000349860	9606.ENSP00000349860
9606.ENSP00000363832	9606.ENSP00000363832	9606.ENSP00000363832	9606.ENSP00000363832	9606.ENSP00000363832	9606.ENSP00000363832	9606.ENSP00000363832	9606.ENSP00000363832	9606.ENSP00000363832	9606.ENSP00000363832
9606.ENSP00000263574	9606.ENSP00000263574	9606.ENSP00000263574	9606.ENSP00000263574	9606.ENSP00000263574	9606.ENSP00000263574	9606.ENSP00000263574	9606.ENSP00000263574	9606.ENSP00000263574	9606.ENSP00000263574
9606.ENSP00000262746	9606.ENSP00000262746	9606.ENSP00000262746	9606.ENSP00000262746	9606.ENSP00000262746	9606.ENSP00000262746	9606.ENSP00000262746	9606.ENSP00000262746	9606.ENSP00000262746	9606.ENSP00000262746
9606.ENSP00000225698	9606.ENSP00000225698	9606.ENSP00000225698	9606.ENSP00000225698	9606.ENSP00000225698	9606.ENSP00000225698	9606.ENSP00000225698	9606.ENSP00000225698	9606.ENSP00000225698	9606.ENSP00000225698
9606.ENSP00000310491	9606.ENSP00000310491	9606.ENSP00000310491	9606.ENSP00000310491	9606.ENSP00000310491	9606.ENSP00000310491	9606.ENSP00000310491	9606.ENSP00000310491	9606.ENSP00000310491	9606.ENSP00000310491
9606.ENSP00000422007	9606.ENSP00000422007	9606.ENSP00000422007	9606.ENSP00000422007	9606.ENSP00000422007	9606.ENSP00000422007	9606.ENSP00000422007	9606.ENSP00000422007	9606.ENSP00000422007	9606.ENSP00000422007
9606.ENSP00000399805	9606.ENSP00000399805	9606.ENSP00000399805	9606.ENSP00000399805	9606.ENSP00000399805	9606.ENSP00000399805	9606.ENSP00000399805	9606.ENSP00000399805	9606.ENSP00000399805	9606.ENSP00000399805
9606.ENSP00000303754	9606.ENSP00000303754	9606.ENSP00000303754	9606.ENSP00000303754	9606.ENSP00000303754	9606.ENSP00000303754	9606.ENSP00000303754	9606.ENSP00000303754	9606.ENSP00000303754	9606.ENSP00000303754
9606.ENSP00000362592	9606.ENSP00000362592	9606.ENSP00000362592	9606.ENSP00000362592	9606.ENSP00000362592	9606.ENSP00000362592	9606.ENSP00000362592	9606.ENSP00000362592	9606.ENSP00000362592	9606.ENSP00000362592
9606.ENSP00000343118	9606.ENSP00000343118	9606.ENSP00000343118	9606.ENSP00000343118	9606.ENSP00000343118	9606.ENSP00000343118	9606.ENSP00000343118	9606.ENSP00000343118	9606.ENSP00000343118	9606.ENSP00000343118
9606.ENSP00000355632	9606.ENSP00000355632	9606.ENSP00000355632	9606.ENSP00000355632	9606.ENSP00000355632	9606.ENSP00000355632	9606.ENSP00000355632	9606.ENSP00000355632	9606.ENSP00000355632	9606.ENSP00000355632
9606.ENSP00000350199	9606.ENSP00000350199	9606.ENSP00000350199	9606.ENSP00000350199	9606.ENSP00000350199	9606.ENSP00000350199	9606.ENSP00000350199	9606.ENSP00000350199	9606.ENSP00000350199	9606.ENSP00000350199
9606.ENSP00000360782	9606.ENSP00000360782	9606.ENSP00000360782	9606.ENSP00000360782	9606.ENSP00000360782	9606.ENSP00000360782	9606.ENSP00000360782	9606.ENSP00000360782	9606.ENSP00000360782	9606.ENSP00000360782
9606.ENSP00000438388	9606.ENSP00000438388	9606.ENSP00000438388	9606.ENSP00000438388	9606.ENSP00000438388	9606.ENSP00000438388	9606.ENSP00000438388	9606.ENSP00000438388	9606.ENSP00000438388	9606.ENSP00000438388
9606.ENSP00000449428	9606.ENSP00000449428	9606.ENSP00000449428	9606.ENSP00000449428	9606.ENSP00000449428	9606.ENSP00000449428	9606.ENSP00000449428	9606.ENSP00000449428	9606.ENSP00000449428	9606.ENSP00000449428
9606.ENSP00000482304	9606.ENSP00000482304	9606.ENSP00000482304	9606.ENSP00000482304	9606.ENSP00000482304	9606.ENSP00000482304	9606.ENSP00000482304	9606.ENSP00000482304	9606.ENSP00000482304	9606.ENSP00000482304
9606.ENSP00000317714	9606.ENSP00000317714	9606.ENSP00000317714	9606.ENSP00000317714	9606.ENSP00000317714	9606.ENSP00000317714	9606.ENSP00000317714	9606.ENSP00000317714	9606.ENSP00000317714	9606.ENSP00000317714
9606.ENSP00000027335	9606.ENSP00000027335	9606.ENSP00000027335	9606.ENSP00000027335	9606.ENSP00000027335	9606.ENSP00000027335	9606.ENSP00000027335	9606.ENSP00000027335	9606.ENSP00000027335	9606.ENSP00000027335
9606.ENSP00000378191	9606.ENSP00000378191	9606.ENSP00000378191	9606.ENSP00000378191	9606.ENSP00000378191	9606.ENSP00000378191	9606.ENSP00000378191	9606.ENSP00000378191	9606.ENSP00000378191	9606.ENSP00000378191
9606.ENSP00000303366	9606.ENSP00000303366	9606.ENSP00000303366	9606.ENSP00000303366	9606.ENSP00000303366	9606.ENSP00000303366	9606.ENSP00000303366	9606.ENSP00000303366	9606.ENSP00000303366	9606.ENSP00000303366
9606.ENSP00000246957	9606.ENSP00000246957	9606.ENSP00000246957	9606.ENSP00000246957	9606.ENSP00000246957	9606.ENSP00000246957	9606.ENSP00000246957	9606.ENSP00000246957	9606.ENSP00000246957	9606.ENSP00000246957
9606.ENSP00000247668	9606.ENSP00000247668	9606.ENSP00000247668	9606.ENSP00000247668	9606.ENSP00000247668	9606.ENSP00000247668	9606.ENSP00000247668	9606.ENSP00000247668	9606.ENSP00000247668	9606.ENSP00000247668
9606.ENSP00000221418	9606.ENSP00000221418	9606.ENSP00000221418	9606.ENSP00000221418	9606.ENSP00000221418	9606.ENSP00000221418	9606.ENSP00000221418	9606.ENSP00000221418	9606.ENSP00000221418	9606.ENSP00000221418
9606.ENSP00000464814	9606.ENSP00000464814	9606.ENSP00000464814	9606.ENSP00000464814	9606.ENSP00000464814	9606.ENSP00000464814	9606.ENSP00000464814	9606.ENSP00000464814	9606.ENSP00000464814	9606.ENSP00000464814
9606.ENSP00000398523	9606.ENSP00000398523	9606.ENSP00000398523	9606.ENSP00000398523	9606.ENSP00000398523	9606.ENSP00000398523	9606.ENSP00000398523	9606.ENSP00000398523	9606.ENSP00000398523	9606.ENSP00000398523
9606.ENSP00000278568	9606.ENSP00000278568	9606.ENSP00000278568	9606.ENSP00000278568	9606.ENSP00000278568	9606.ENSP00000278568	9606.ENSP00000278568	9606.ENSP00000278568	9606.ENSP00000278568	9606.ENSP00000278568
9606.ENSP00000223029	9606.ENSP00000223029	9606.ENSP00000223029	9606.ENSP00000223029	9606.ENSP00000223029	9606.ENSP00000223029	9606.ENSP00000223029	9606.ENSP00000223029	9606.ENSP00000223029	9606.ENSP00000223029
9606.ENSP00000314067	9606.ENSP00000314067	9606.ENSP00000314067	9606.ENSP00000314067	9606.ENSP00000314067	9606.ENSP00000314067	9606.ENSP00000314067	9606.ENSP00000314067	9606.ENSP00000314067	9606.ENSP00000314067
9606.ENSP00000310129	9606.ENSP00000310129	9606.ENSP00000310129	9606.ENSP00000310129	9606.ENSP00000310129	9606.ENSP00000310129	9606.ENSP00000310129	9606.ENSP00000310129	9606.ENSP00000310129	9606.ENSP00000310129
9606.ENSP00000473631	9606.ENSP00000473631	9606.ENSP00000473631	9606.ENSP00000473631	9606.ENSP00000473631	9606.ENSP00000473631	9606.ENSP00000473631	9606.ENSP00000473631	9606.ENSP00000473631	9606.ENSP00000473631
9606.ENSP00000296509	9606.ENSP00000296509	9606.ENSP00000296509	9606.ENSP00000296509	9606.ENSP00000296509	9606.ENSP00000296509	9606.ENSP00000296509	9606.ENSP00000296509	9606.ENSP00000296509	9606.ENSP00000296509
9606.ENSP00000253024	9606.ENSP00000253024	9606.ENSP00000253024	9606.ENSP00000253024	9606.ENSP00000253024	9606.ENSP00000253024	9606.ENSP00000253024	9606.ENSP00000253024	9606.ENSP00000253024	9606.ENSP00000253024
9606.ENSP00000377681	9606.ENSP00000377681	9606.ENSP00000377681	9606.ENSP00000377681	9606.ENSP00000377681	9606.ENSP00000377681	9606.ENSP00000377681	9606.ENSP00000377681	9606.ENSP00000377681	9606.ENSP00000377681
9606.ENSP00000362688	9606.ENSP00000362688	9606.ENSP00000362688	9606.ENSP00000362688	9606.ENSP00000362688	9606.ENSP00000362688	9606.ENSP00000362688	9606.ENSP00000362688	9606.ENSP00000362688	9606.ENSP00000362688
9606.ENSP00000259467	9606.ENSP00000259467	9606.ENSP00000259467	9606.ENSP00000259467	9606.ENSP00000259467	9606.ENSP00000259467	9606.ENSP00000259467	9606.ENSP00000259467	9606.ENSP00000259467	9606.ENSP00000259467
9606.ENSP00000040877	9606.ENSP00000040877	9606.ENSP00000040877	9606.ENSP00000040877	9606.ENSP00000040877	9606.ENSP00000040877	9606.ENSP00000040877	9606.ENSP00000040877	9606.ENSP00000040877	9606.ENSP00000040877
9606.ENSP00000380308	9606.ENSP00000380308	9606.ENSP00000380308	9606.ENSP00000380308	9606.ENSP00000380308	9606.ENSP00000380308	9606.ENSP00000380308	9606.ENSP00000380308	9606.ENSP00000380308	9606.ENSP00000380308
9606.ENSP00000318165	9606.ENSP00000318165	9606.ENSP00000318165	9606.ENSP00000318165	9606.ENSP00000318165	9606.ENSP00000318165	9606.ENSP00000318165	9606.ENSP00000318165	9606.ENSP00000318165	9606.ENSP00000318165
9606.ENSP00000222968	9606.ENSP00000222968	9606.ENSP00000222968	9606.ENSP00000222968	9606.ENSP00000222968	9606.ENSP00000222968	9606.ENSP00000222968	9606.ENSP00000222968	9606.ENSP00000222968	9606.ENSP00000222968
9606.ENSP00000349436	9606.ENSP00000349436	9606.ENSP00000349436	9606.ENSP00000349436	9606.ENSP00000349436	9606.ENSP00000349436	9606.ENSP00000349436	9606.ENSP00000349436	9606.ENSP00000349436	9606.ENSP00000349436
9606.ENSP00000214869	9606.ENSP00000214869	9606.ENSP00000214869	9606.ENSP00000214869	9606.ENSP00000214869	9606.ENSP00000214869	9606.ENSP00000214869	9606.ENSP00000214869	9606.ENSP00000214869	9606.ENSP00000214869
9606.ENSP00000377015	9606.ENSP00000377015	9606.ENSP00000377015	9606.ENSP00000377015	9606.ENSP00000377015	9606.ENSP00000377015	9606.ENSP00000377015	9606.ENSP00000377015	9606.ENSP00000377015	9606.ENSP00000377015
9606.ENSP00000357360	9606.ENSP00000357360	9606.ENSP00000357360	9606.ENSP00000357360	9606.ENSP00000357360	9606.ENSP00000357360	9606.ENSP00000357360	9606.ENSP00000357360	9606.ENSP00000357360	9606.ENSP00000357360
9606.ENSP00000247970	9606.ENSP00000247970	9606.ENSP00000247970	9606.ENSP00000247970	9606.ENSP00000247970	9606.ENSP00000247970	9606.ENSP00000247970	9606.ENSP00000247970	9606.ENSP00000247970	9606.ENSP00000247970
9606.ENSP00000408910	9606.ENSP00000408910	9606.ENSP00000408910	9606.ENSP00000408910	9606.ENSP00000408910	9606.ENSP00000408910	9606.ENSP00000408910	9606.ENSP00000408910	9606.ENSP00000408910	9606.ENSP00000408910
9606.ENSP00000351990	9606.ENSP00000351990	9606.ENSP00000351990	9606.ENSP00000351990	9606.ENSP00000351990	9606.ENSP00000351990	9606.ENSP00000351990	9606.ENSP00000351990	9606.ENSP00000351990	9606.ENSP00000351990
9606.ENSP00000261889	9606.ENSP00000261889	9606.ENSP00000261889	9606.ENSP00000261889	9606.ENSP00000261889	9606.ENSP00000261889	9606.ENSP00000261889	9606.ENSP00000261889	9606.ENSP00000261889	9606.ENSP00000261889
9606.ENSP00000384651	9606.ENSP00000384651	9606.ENSP00000384651	9606.ENSP00000384651	9606.ENSP00000384651	9606.ENSP00000384651	9606.ENSP00000384651	9606.ENSP00000384651	9606.ENSP00000384651	9606.ENSP00000384651
9606.ENSP00000264414	9606.ENSP00000264414	9606.ENSP00000264414	9606.ENSP00000264414	9606.ENSP00000264414	9606.ENSP00000264414	9606.ENSP00000264414	9606.ENSP00000264414	9606.ENSP00000264414	9606.ENSP00000264414
9606.ENSP00000398803	9606.ENSP00000398803	9606.ENSP00000398803	9606.ENSP00000398803	9606.ENSP00000398803	9606.ENSP00000398803	9606.ENSP00000398803	9606.ENSP00000398803	9606.ENSP00000398803	9606.ENSP00000398803
9606.ENSP00000233616	9606.ENSP00000233616	9606.ENSP00000233616	9606.ENSP00000233616	9606.ENSP00000233616	9606.ENSP00000233616	9606.ENSP00000233616	9606.ENSP00000233616	9606.ENSP00000233616	9606.ENSP00000233616
9606.ENSP00000370748	9606.ENSP00000370748	9606.ENSP00000370748	9606.ENSP00000370748	9606.ENSP00000370748	9606.ENSP00000370748	9606.ENSP00000370748	9606.ENSP00000370748	9606.ENSP00000370748	9606.ENSP00000370748
9606.ENSP00000432768	9606.ENSP00000432768	9606.ENSP00000432768	9606.ENSP00000432768	9606.ENSP00000432768	9606.ENSP00000432768	9606.ENSP00000432768	9606.ENSP00000432768	9606.ENSP00000432768	9606.ENSP00000432768
9606.ENSP00000466897	9606.ENSP00000466897	9606.ENSP00000466897	9606.ENSP00000466897	9606.ENSP00000466897	9606.ENSP00000466897	9606.ENSP00000466897	9606.ENSP00000466897	9606.ENSP00000466897	9606.ENSP00000466897
9606.ENSP00000262428	9606.ENSP00000262428	9606.ENSP00000262428	9606.ENSP00000262428	9606.ENSP00000262428	9606.ENSP00000262428	9606.ENSP00000262428	9606.ENSP00000262428	9606.ENSP00000262428	9606.ENSP00000262428
9606.ENSP00000358140	9606.ENSP00000358140	9606.ENSP00000358140	9606.ENSP00000358140	9606.ENSP00000358140	9606.ENSP00000358140	9606.ENSP00000358140	9606.ENSP00000358140	9606.ENSP00000358140	9606.ENSP00000358140
9606.ENSP00000347464	9606.ENSP00000347464	9606.ENSP00000347464	9606.ENSP00000347464	9606.ENSP00000347464	9606.ENSP00000347464	9606.ENSP00000347464	9606.ENSP00000347464	9606.ENSP00000347464	9606.ENSP00000347464
9606.ENSP00000228506	9606.ENSP00000228506	9606.ENSP00000228506	9606.ENSP00000228506	9606.ENSP00000228506	9606.ENSP00000228506	9606.ENSP00000228506	9606.ENSP00000228506	9606.ENSP00000228506	9606.ENSP00000228506
9606.ENSP00000216129	9606.ENSP00000216129	9606.ENSP00000216129	9606.ENSP00000216129	9606.ENSP00000216129	9606.ENSP00000216129	9606.ENSP00000216129	9606.ENSP00000216129	9606.ENSP00000216129	9606.ENSP00000216129
9606.ENSP00000348965	9606.ENSP00000348965	9606.ENSP00000348965	9606.ENSP00000348965	9606.ENSP00000348965	9606.ENSP00000348965	9606.ENSP00000348965	9606.ENSP00000348965	9606.ENSP00000348965	9606.ENSP00000348965
9606.ENSP00000326381	9606.ENSP00000326381	9606.ENSP00000326381	9606.ENSP00000326381	9606.ENSP00000326381	9606.ENSP00000326381	9606.ENSP00000326381	9606.ENSP00000326381	9606.ENSP00000326381	9606.ENSP00000326381
9606.ENSP00000319739	9606.ENSP00000319739	9606.ENSP00000319739	9606.ENSP00000319739	9606.ENSP00000319739	9606.ENSP00000319739	9606.ENSP00000319739	9606.ENSP00000319739	9606.ENSP00000319739	9606.ENSP00000319739
9606.ENSP00000403459	9606.ENSP00000403459	9606.ENSP00000403459	9606.ENSP00000403459	9606.ENSP00000403459	9606.ENSP00000403459	9606.ENSP00000403459	9606.ENSP00000403459	9606.ENSP00000403459	9606.ENSP00000403459
9606.ENSP00000361761	9606.ENSP00000361761	9606.ENSP00000361761	9606.ENSP00000361761	9606.ENSP00000361761	9606.ENSP00000361761	9606.ENSP00000361761	9606.ENSP00000361761	9606.ENSP00000361761	9606.ENSP00000361761
9606.ENSP00000277903	9606.ENSP00000277903	9606.ENSP00000277903	9606.ENSP00000277903	9606.ENSP00000277903	9606.ENSP00000277903	9606.ENSP00000277903	9606.ENSP00000277903	9606.ENSP00000277903	9606.ENSP00000277903
9606.ENSP00000323313	9606.ENSP00000323313	9606.ENSP00000323313	9606.ENSP00000323313	9606.ENSP00000323313	9606.ENSP00000323313	9606.ENSP00000323313	9606.ENSP00000323313	9606.ENSP00000323313	9606.ENSP00000323313
9606.ENSP00000414624	9606.ENSP00000414624	9606.ENSP00000414624	9606.ENSP00000414624	9606.ENSP00000414624	9606.ENSP00000414624	9606.ENSP00000414624	9606.ENSP00000414624	9606.ENSP00000414624	9606.ENSP00000414624
9606.ENSP00000264156	9606.ENSP00000264156	9606.ENSP00000264156	9606.ENSP00000264156	9606.ENSP00000264156	9606.ENSP00000264156	9606.ENSP00000264156	9606.ENSP00000264156	9606.ENSP00000264156	9606.ENSP00000264156
9606.ENSP00000370744	9606.ENSP00000370744	9606.ENSP00000370744	9606.ENSP00000370744	9606.ENSP00000370744	9606.ENSP00000370744	9606.ENSP00000370744	9606.ENSP00000370744	9606.ENSP00000370744	9606.ENSP00000370744
9606.ENSP00000306253	9606.ENSP00000306253	9606.ENSP00000306253	9606.ENSP00000306253	9606.ENSP00000306253	9606.ENSP00000306253	9606.ENSP00000306253	9606.ENSP00000306253	9606.ENSP00000306253	9606.ENSP00000306253
9606.ENSP00000336831	9606.ENSP00000336831	9606.ENSP00000336831	9606.ENSP00000336831	9606.ENSP00000336831	9606.ENSP00000336831	9606.ENSP00000336831	9606.ENSP00000336831	9606.ENSP00000336831	9606.ENSP00000336831
9606.ENSP00000373696	9606.ENSP00000373696	9606.ENSP00000373696	9606.ENSP00000373696	9606.ENSP00000373696	9606.ENSP00000373696	9606.ENSP00000373696	9606.ENSP00000373696	9606.ENSP00000373696	9606.ENSP00000373696
9606.ENSP00000429824	9606.ENSP00000429824	9606.ENSP00000429824	9606.ENSP00000429824	9606.ENSP00000429824	9606.ENSP00000429824	9606.ENSP00000429824	9606.ENSP00000429824	9606.ENSP00000429824	9606.ENSP00000429824
9606.ENSP00000261758	9606.ENSP00000261758	9606.ENSP00000261758	9606.ENSP00000261758	9606.ENSP00000261758	9606.ENSP00000261758	9606.ENSP00000261758	9606.ENSP00000261758	9606.ENSP00000261758	9606.ENSP00000261758
9606.ENSP00000340466	9606.ENSP00000340466	9606.ENSP00000340466	9606.ENSP00000340466	9606.ENSP00000340466	9606.ENSP00000340466	9606.ENSP00000340466	9606.ENSP00000340466	9606.ENSP00000340466	9606.ENSP00000340466
9606.ENSP00000378760	9606.ENSP00000378760	9606.ENSP00000378760	9606.ENSP00000378760	9606.ENSP00000378760	9606.ENSP00000378760	9606.ENSP00000378760	9606.ENSP00000378760	9606.ENSP00000378760	9606.ENSP00000378760
9606.ENSP00000219599	9606.ENSP00000219599	9606.ENSP00000219599	9606.ENSP00000219599	9606.ENSP00000219599	9606.ENSP00000219599	9606.ENSP00000219599	9606.ENSP00000219599	9606.ENSP00000219599	9606.ENSP00000219599
9606.ENSP00000385763	9606.ENSP00000385763	9606.ENSP00000385763	9606.ENSP00000385763	9606.ENSP00000385763	9606.ENSP00000385763	9606.ENSP00000385763	9606.ENSP00000385763	9606.ENSP00000385763	9606.ENSP00000385763
9606.ENSP00000290158	9606.ENSP00000290158	9606.ENSP00000290158	9606.ENSP00000290158	9606.ENSP00000290158	9606.ENSP00000290158	9606.ENSP00000290158	9606.ENSP00000290158	9606.ENSP00000290158	9606.ENSP00000290158
9606.ENSP00000220853	9606.ENSP00000220853	9606.ENSP00000220853	9606.ENSP00000220853	9606.ENSP00000220853	9606.ENSP00000220853	9606.ENSP00000220853	9606.ENSP00000220853	9606.ENSP00000220853	9606.ENSP00000220853
9606.ENSP00000325448	9606.ENSP00000325448	9606.ENSP00000325448	9606.ENSP00000325448	9606.ENSP00000325448	9606.ENSP00000325448	9606.ENSP00000325448	9606.ENSP00000325448	9606.ENSP00000325448	9606.ENSP00000325448
9606.ENSP00000311505	9606.ENSP00000311505	9606.ENSP00000311505	9606.ENSP00000311505	9606.ENSP00000311505	9606.ENSP00000311505	9606.ENSP00000311505	9606.ENSP00000311505	9606.ENSP00000311505	9606.ENSP00000311505
9606.ENSP00000265753	9606.ENSP00000265753	9606.ENSP00000265753	9606.ENSP00000265753	9606.ENSP00000265753	9606.ENSP00000265753	9606.ENSP00000265753	9606.ENSP00000265753	9606.ENSP00000265753	9606.ENSP00000265753
9606.ENSP00000293217	9606.ENSP00000293217	9606.ENSP00000293217	9606.ENSP00000293217	9606.ENSP00000293217	9606.ENSP00000293217	9606.ENSP00000293217	9606.ENSP00000293217	9606.ENSP00000293217	9606.ENSP00000293217
9606.ENSP00000385385	9606.ENSP00000385385	9606.ENSP00000385385	9606.ENSP00000385385	9606.ENSP00000385385	9606.ENSP00000385385	9606.ENSP00000385385	9606.ENSP00000385385	9606.ENSP00000385385	9606.ENSP00000385385
9606.ENSP00000444935	9606.ENSP00000444935	9606.ENSP00000444935	9606.ENSP00000444935	9606.ENSP00000444935	9606.ENSP00000444935	9606.ENSP00000444935	9606.ENSP00000444935	9606.ENSP00000444935	9606.ENSP00000444935
9606.ENSP00000387536	9606.ENSP00000387536	9606.ENSP00000387536	9606.ENSP00000387536	9606.ENSP00000387536	9606.ENSP00000387536	9606.ENSP00000387536	9606.ENSP00000387536	9606.ENSP00000387536	9606.ENSP00000387536
9606.ENSP00000357055	9606.ENSP00000357055	9606.ENSP00000357055	9606.ENSP00000357055	9606.ENSP00000357055	9606.ENSP00000357055	9606.ENSP00000357055	9606.ENSP00000357055	9606.ENSP00000357055	9606.ENSP00000357055
9606.ENSP00000362329	9606.ENSP00000362329	9606.ENSP00000362329	9606.ENSP00000362329	9606.ENSP00000362329	9606.ENSP00000362329	9606.ENSP00000362329	9606.ENSP00000362329	9606.ENSP00000362329	9606.ENSP00000362329
9606.ENSP00000305556	9606.ENSP00000305556	9606.ENSP00000305556	9606.ENSP00000305556	9606.ENSP00000305556	9606.ENSP00000305556	9606.ENSP00000305556	9606.ENSP00000305556	9606.ENSP00000305556	9606.ENSP00000305556
9606.ENSP00000352438	9606.ENSP00000352438	9606.ENSP00000352438	9606.ENSP00000352438	9606.ENSP00000352438	9606.ENSP00000352438	9606.ENSP00000352438	9606.ENSP00000352438	9606.ENSP00000352438	9606.ENSP00000352438
9606.ENSP00000360316	9606.ENSP00000360316	9606.ENSP00000360316	9606.ENSP00000360316	9606.ENSP00000360316	9606.ENSP00000360316	9606.ENSP00000360316	9606.ENSP00000360316	9606.ENSP00000360316	9606.ENSP00000360316
9606.ENSP00000247191	9606.ENSP00000247191	9606.ENSP00000247191	9606.ENSP00000247191	9606.ENSP00000247191	9606.ENSP00000247191	9606.ENSP00000247191	9606.ENSP00000247191	9606.ENSP00000247191	9606.ENSP00000247191
9606.ENSP00000359225	9606.ENSP00000359225	9606.ENSP00000359225	9606.ENSP00000359225	9606.ENSP00000359225	9606.ENSP00000359225	9606.ENSP00000359225	9606.ENSP00000359225	9606.ENSP00000359225	9606.ENSP00000359225
9606.ENSP00000234038	9606.ENSP00000234038	9606.ENSP00000234038	9606.ENSP00000234038	9606.ENSP00000234038	9606.ENSP00000234038	9606.ENSP00000234038	9606.ENSP00000234038	9606.ENSP00000234038	9606.ENSP00000234038
9606.ENSP00000166345	9606.ENSP00000166345	9606.ENSP00000166345	9606.ENSP00000166345	9606.ENSP00000166345	9606.ENSP00000166345	9606.ENSP00000166345	9606.ENSP00000166345	9606.ENSP00000166345	9606.ENSP00000166345
9606.ENSP00000364721	9606.ENSP00000364721	9606.ENSP00000364721	9606.ENSP00000364721	9606.ENSP00000364721	9606.ENSP00000364721	9606.ENSP00000364721	9606.ENSP00000364721	9606.ENSP00000364721	9606.ENSP00000364721
9606.ENSP00000385269	9606.ENSP00000385269	9606.ENSP00000385269	9606.ENSP00000385269	9606.ENSP00000385269	9606.ENSP00000385269	9606.ENSP00000385269	9606.ENSP00000385269	9606.ENSP00000385269	9606.ENSP00000385269
9606.ENSP00000359297	9606.ENSP00000359297	9606.ENSP00000359297	9606.ENSP00000359297	9606.ENSP00000359297	9606.ENSP00000359297	9606.ENSP00000359297	9606.ENSP00000359297	9606.ENSP00000359297	9606.ENSP00000359297
9606.ENSP00000353452	9606.ENSP00000353452	9606.ENSP00000353452	9606.ENSP00000353452	9606.ENSP00000353452	9606.ENSP00000353452	9606.ENSP00000353452	9606.ENSP00000353452	9606.ENSP00000353452	9606.ENSP00000353452
9606.ENSP00000203630	9606.ENSP00000203630	9606.ENSP00000203630	9606.ENSP00000203630	9606.ENSP00000203630	9606.ENSP00000203630	9606.ENSP00000203630	9606.ENSP00000203630	9606.ENSP00000203630	9606.ENSP00000203630
9606.ENSP00000361900	9606.ENSP00000361900	9606.ENSP00000361900	9606.ENSP00000361900	9606.ENSP00000361900	9606.ENSP00000361900	9606.ENSP00000361900	9606.ENSP00000361900	9606.ENSP00000361900	9606.ENSP00000361900
9606.ENSP00000439170	9606.ENSP00000439170	9606.ENSP00000439170	9606.ENSP00000439170	9606.ENSP00000439170	9606.ENSP00000439170	9606.ENSP00000439170	9606.ENSP00000439170	9606.ENSP00000439170	9606.ENSP00000439170
9606.ENSP00000361967	9606.ENSP00000361967	9606.ENSP00000361967	9606.ENSP00000361967	9606.ENSP00000361967	9606.ENSP00000361967	9606.ENSP00000361967	9606.ENSP00000361967	9606.ENSP00000361967	9606.ENSP00000361967
9606.ENSP00000428209	9606.ENSP00000428209	9606.ENSP00000428209	9606.ENSP00000428209	9606.ENSP00000428209	9606.ENSP00000428209	9606.ENSP00000428209	9606.ENSP00000428209	9606.ENSP00000428209	9606.ENSP00000428209
9606.ENSP00000413606	9606.ENSP00000413606	9606.ENSP00000413606	9606.ENSP00000413606	9606.ENSP00000413606	9606.ENSP00000413606	9606.ENSP00000413606	9606.ENSP00000413606	9606.ENSP00000413606	9606.ENSP00000413606
9606.ENSP00000054666	9606.ENSP00000054666	9606.ENSP00000054666	9606.ENSP00000054666	9606.ENSP00000054666	9606.ENSP00000054666	9606.ENSP00000054666	9606.ENSP00000054666	9606.ENSP00000054666	9606.ENSP00000054666
9606.ENSP00000250495	9606.ENSP00000250495	9606.ENSP00000250495	9606.ENSP00000250495	9606.ENSP00000250495	9606.ENSP00000250495	9606.ENSP00000250495	9606.ENSP00000250495	9606.ENSP00000250495	9606.ENSP00000250495
9606.ENSP00000358777	9606.ENSP00000358777	9606.ENSP00000358777	9606.ENSP00000358777	9606.ENSP00000358777	9606.ENSP00000358777	9606.ENSP00000358777	9606.ENSP00000358777	9606.ENSP00000358777	9606.ENSP00000358777
9606.ENSP00000333547	9606.ENSP00000333547	9606.ENSP00000333547	9606.ENSP00000333547	9606.ENSP00000333547	9606.ENSP00000333547	9606.ENSP00000333547	9606.ENSP00000333547	9606.ENSP00000333547	9606.ENSP00000333547
9606.ENSP00000426638	9606.ENSP00000426638	9606.ENSP00000426638	9606.ENSP00000426638	9606.ENSP00000426638	9606.ENSP00000426638	9606.ENSP00000426638	9606.ENSP00000426638	9606.ENSP00000426638	9606.ENSP00000426638
9606.ENSP00000478877	9606.ENSP00000478877	9606.ENSP00000478877	9606.ENSP00000478877	9606.ENSP00000478877	9606.ENSP00000478877	9606.ENSP00000478877	9606.ENSP00000478877	9606.ENSP00000478877	9606.ENSP00000478877
9606.ENSP00000263102	9606.ENSP00000263102	9606.ENSP00000263102	9606.ENSP00000263102	9606.ENSP00000263102	9606.ENSP00000263102	9606.ENSP00000263102	9606.ENSP00000263102	9606.ENSP00000263102	9606.ENSP00000263102
9606.ENSP00000210313	9606.ENSP00000210313	9606.ENSP00000210313	9606.ENSP00000210313	9606.ENSP00000210313	9606.ENSP00000210313	9606.ENSP00000210313	9606.ENSP00000210313	9606.ENSP00000210313	9606.ENSP00000210313
9606.ENSP00000301764	9606.ENSP00000301764	9606.ENSP00000301764	9606.ENSP00000301764	9606.ENSP00000301764	9606.ENSP00000301764	9606.ENSP00000301764	9606.ENSP00000301764	9606.ENSP00000301764	9606.ENSP00000301764
9606.ENSP00000222005	9606.ENSP00000222005	9606.ENSP00000222005	9606.ENSP00000222005	9606.ENSP00000222005	9606.ENSP00000222005	9606.ENSP00000222005	9606.ENSP00000222005	9606.ENSP00000222005	9606.ENSP00000222005
9606.ENSP00000011473	9606.ENSP00000011473	9606.ENSP00000011473	9606.ENSP00000011473	9606.ENSP00000011473	9606.ENSP00000011473	9606.ENSP00000011473	9606.ENSP00000011473	9606.ENSP00000011473	9606.ENSP00000011473
9606.ENSP00000369424	9606.ENSP00000369424	9606.ENSP00000369424	9606.ENSP00000369424	9606.ENSP00000369424	9606.ENSP00000369424	9606.ENSP00000369424	9606.ENSP00000369424	9606.ENSP00000369424	9606.ENSP00000369424
9606.ENSP00000371798	9606.ENSP00000371798	9606.ENSP00000371798	9606.ENSP00000371798	9606.ENSP00000371798	9606.ENSP00000371798	9606.ENSP00000371798	9606.ENSP00000371798	9606.ENSP00000371798	9606.ENSP00000371798
9606.ENSP00000220764	9606.ENSP00000220764	9606.ENSP00000220764	9606.ENSP00000220764	9606.ENSP00000220764	9606.ENSP00000220764	9606.ENSP00000220764	9606.ENSP00000220764	9606.ENSP00000220764	9606.ENSP00000220764
9606.ENSP00000417142	9606.ENSP00000417142	9606.ENSP00000417142	9606.ENSP00000417142	9606.ENSP00000417142	9606.ENSP00000417142	9606.ENSP00000417142	9606.ENSP00000417142	9606.ENSP00000417142	9606.ENSP00000417142
9606.ENSP00000266544	9606.ENSP00000266544	9606.ENSP00000266544	9606.ENSP00000266544	9606.ENSP00000266544	9606.ENSP00000266544	9606.ENSP00000266544	9606.ENSP00000266544	9606.ENSP00000266544	9606.ENSP00000266544
9606.ENSP00000330032	9606.ENSP00000330032	9606.ENSP00000330032	9606.ENSP00000330032	9606.ENSP00000330032	9606.ENSP00000330032	9606.ENSP00000330032	9606.ENSP00000330032	9606.ENSP00000330032	9606.ENSP00000330032
9606.ENSP00000338703	9606.ENSP00000338703	9606.ENSP00000338703	9606.ENSP00000338703	9606.ENSP00000338703	9606.ENSP00000338703	9606.ENSP00000338703	9606.ENSP00000338703	9606.ENSP00000338703	9606.ENSP00000338703
9606.ENSP00000264093	9606.ENSP00000264093	9606.ENSP00000264093	9606.ENSP00000264093	9606.ENSP00000264093	9606.ENSP00000264093	9606.ENSP00000264093	9606.ENSP00000264093	9606.ENSP00000264093	9606.ENSP00000264093
9606.ENSP00000387262	9606.ENSP00000387262	9606.ENSP00000387262	9606.ENSP00000387262	9606.ENSP00000387262	9606.ENSP00000387262	9606.ENSP00000387262	9606.ENSP00000387262	9606.ENSP00000387262	9606.ENSP00000387262
9606.ENSP00000252530	9606.ENSP00000252530	9606.ENSP00000252530	9606.ENSP00000252530	9606.ENSP00000252530	9606.ENSP00000252530	9606.ENSP00000252530	9606.ENSP00000252530	9606.ENSP00000252530	9606.ENSP00000252530
9606.ENSP00000373272	9606.ENSP00000373272	9606.ENSP00000373272	9606.ENSP00000373272	9606.ENSP00000373272	9606.ENSP00000373272	9606.ENSP00000373272	9606.ENSP00000373272	9606.ENSP00000373272	9606.ENSP00000373272
9606.ENSP00000287078	9606.ENSP00000287078	9606.ENSP00000287078	9606.ENSP00000287078	9606.ENSP00000287078	9606.ENSP00000287078	9606.ENSP00000287078	9606.ENSP00000287078	9606.ENSP00000287078	9606.ENSP00000287078
9606.ENSP00000417580	9606.ENSP00000417580	9606.ENSP00000417580	9606.ENSP00000417580	9606.ENSP00000417580	9606.ENSP00000417580	9606.ENSP00000417580	9606.ENSP00000417580	9606.ENSP00000417580	9606.ENSP00000417580
9606.ENSP00000262764	9606.ENSP00000262764	9606.ENSP00000262764	9606.ENSP00000262764	9606.ENSP00000262764	9606.ENSP00000262764	9606.ENSP00000262764	9606.ENSP00000262764	9606.ENSP00000262764	9606.ENSP00000262764
9606.ENSP00000378360	9606.ENSP00000378360	9606.ENSP00000378360	9606.ENSP00000378360	9606.ENSP00000378360	9606.ENSP00000378360	9606.ENSP00000378360	9606.ENSP00000378360	9606.ENSP00000378360	9606.ENSP00000378360
9606.ENSP00000310547	9606.ENSP00000310547	9606.ENSP00000310547	9606.ENSP00000310547	9606.ENSP00000310547	9606.ENSP00000310547	9606.ENSP00000310547	9606.ENSP00000310547	9606.ENSP00000310547	9606.ENSP00000310547
9606.ENSP00000219439	9606.ENSP00000219439	9606.ENSP00000219439	9606.ENSP00000219439	9606.ENSP00000219439	9606.ENSP00000219439	9606.ENSP00000219439	9606.ENSP00000219439	9606.ENSP00000219439	9606.ENSP00000219439
9606.ENSP00000360727	9606.ENSP00000360727	9606.ENSP00000360727	9606.ENSP00000360727	9606.ENSP00000360727	9606.ENSP00000360727	9606.ENSP00000360727	9606.ENSP00000360727	9606.ENSP00000360727	9606.ENSP00000360727
9606.ENSP00000456206	9606.ENSP00000456206	9606.ENSP00000456206	9606.ENSP00000456206	9606.ENSP00000456206	9606.ENSP00000456206	9606.ENSP00000456206	9606.ENSP00000456206	9606.ENSP00000456206	9606.ENSP00000456206
9606.ENSP00000445806	9606.ENSP00000445806	9606.ENSP00000445806	9606.ENSP00000445806	9606.ENSP00000445806	9606.ENSP00000445806	9606.ENSP00000445806	9606.ENSP00000445806	9606.ENSP00000445806	9606.ENSP00000445806
9606.ENSP00000368109	9606.ENSP00000368109	9606.ENSP00000368109	9606.ENSP00000368109	9606.ENSP00000368109	9606.ENSP00000368109	9606.ENSP00000368109	9606.ENSP00000368109	9606.ENSP00000368109	9606.ENSP00000368109
9606.ENSP00000281187	9606.ENSP00000281187	9606.ENSP00000281187	9606.ENSP00000281187	9606.ENSP00000281187	9606.ENSP00000281187	9606.ENSP00000281187	9606.ENSP00000281187	9606.ENSP00000281187	9606.ENSP00000281187
9606.ENSP00000371362	9606.ENSP00000371362	9606.ENSP00000371362	9606.ENSP00000371362	9606.ENSP00000371362	9606.ENSP00000371362	9606.ENSP00000371362	9606.ENSP00000371362	9606.ENSP00000371362	9606.ENSP00000371362
9606.ENSP00000386543	9606.ENSP00000386543	9606.ENSP00000386543	9606.ENSP00000386543	9606.ENSP00000386543	9606.ENSP00000386543	9606.ENSP00000386543	9606.ENSP00000386543	9606.ENSP00000386543	9606.ENSP00000386543
9606.ENSP00000255136	9606.ENSP00000255136	9606.ENSP00000255136	9606.ENSP00000255136	9606.ENSP00000255136	9606.ENSP00000255136	9606.ENSP00000255136	9606.ENSP00000255136	9606.ENSP00000255136	9606.ENSP00000255136
9606.ENSP00000380734	9606.ENSP00000380734	9606.ENSP00000380734	9606.ENSP00000380734	9606.ENSP00000380734	9606.ENSP00000380734	9606.ENSP00000380734	9606.ENSP00000380734	9606.ENSP00000380734	9606.ENSP00000380734
9606.ENSP00000278353	9606.ENSP00000278353	9606.ENSP00000278353	9606.ENSP00000278353	9606.ENSP00000278353	9606.ENSP00000278353	9606.ENSP00000278353	9606.ENSP00000278353	9606.ENSP00000278353	9606.ENSP00000278353
9606.ENSP00000276590	9606.ENSP00000276590	9606.ENSP00000276590	9606.ENSP00000276590	9606.ENSP00000276590	9606.ENSP00000276590	9606.ENSP00000276590	9606.ENSP00000276590	9606.ENSP00000276590	9606.ENSP00000276590
9606.ENSP00000359392	9606.ENSP00000359392	9606.ENSP00000359392	9606.ENSP00000359392	9606.ENSP00000359392	9606.ENSP00000359392	9606.ENSP00000359392	9606.ENSP00000359392	9606.ENSP00000359392	9606.ENSP00000359392
9606.ENSP00000477502	9606.ENSP00000477502	9606.ENSP00000477502	9606.ENSP00000477502	9606.ENSP00000477502	9606.ENSP00000477502	9606.ENSP00000477502	9606.ENSP00000477502	9606.ENSP00000477502	9606.ENSP00000477502
9606.ENSP00000380921	9606.ENSP00000380921	9606.ENSP00000380921	9606.ENSP00000380921	9606.ENSP00000380921	9606.ENSP00000380921	9606.ENSP00000380921	9606.ENSP00000380921	9606.ENSP00000380921	9606.ENSP00000380921
9606.ENSP00000340900	9606.ENSP00000340900	9606.ENSP00000340900	9606.ENSP00000340900	9606.ENSP00000340900	9606.ENSP00000340900	9606.ENSP00000340900	9606.ENSP00000340900	9606.ENSP00000340900	9606.ENSP00000340900
9606.ENSP00000370377	9606.ENSP00000370377	9606.ENSP00000370377	9606.ENSP00000370377	9606.ENSP00000370377	9606.ENSP00000370377	9606.ENSP00000370377	9606.ENSP00000370377	9606.ENSP00000370377	9606.ENSP00000370377
9606.ENSP00000254029	9606.ENSP00000254029	9606.ENSP00000254029	9606.ENSP00000254029	9606.ENSP00000254029	9606.ENSP00000254029	9606.ENSP00000254029	9606.ENSP00000254029	9606.ENSP00000254029	9606.ENSP00000254029
9606.ENSP00000363480	9606.ENSP00000363480	9606.ENSP00000363480	9606.ENSP00000363480	9606.ENSP00000363480	9606.ENSP00000363480	9606.ENSP00000363480	9606.ENSP00000363480	9606.ENSP00000363480	9606.ENSP00000363480
9606.ENSP00000364398	9606.ENSP00000364398	9606.ENSP00000364398	9606.ENSP00000364398	9606.ENSP00000364398	9606.ENSP00000364398	9606.ENSP00000364398	9606.ENSP00000364398	9606.ENSP00000364398	9606.ENSP00000364398
9606.ENSP00000237163	9606.ENSP00000237163	9606.ENSP00000237163	9606.ENSP00000237163	9606.ENSP00000237163	9606.ENSP00000237163	9606.ENSP00000237163	9606.ENSP00000237163	9606.ENSP00000237163	9606.ENSP00000237163
9606.ENSP00000338039	9606.ENSP00000338039	9606.ENSP00000338039	9606.ENSP00000338039	9606.ENSP00000338039	9606.ENSP00000338039	9606.ENSP00000338039	9606.ENSP00000338039	9606.ENSP00000338039	9606.ENSP00000338039
9606.ENSP00000406327	9606.ENSP00000406327	9606.ENSP00000406327	9606.ENSP00000406327	9606.ENSP00000406327	9606.ENSP00000406327	9606.ENSP00000406327	9606.ENSP00000406327	9606.ENSP00000406327	9606.ENSP00000406327
9606.ENSP00000309515	9606.ENSP00000309515	9606.ENSP00000309515	9606.ENSP00000309515	9606.ENSP00000309515	9606.ENSP00000309515	9606.ENSP00000309515	9606.ENSP00000309515	9606.ENSP00000309515	9606.ENSP00000309515
9606.ENSP00000363458	9606.ENSP00000363458	9606.ENSP00000363458	9606.ENSP00000363458	9606.ENSP00000363458	9606.ENSP00000363458	9606.ENSP00000363458	9606.ENSP00000363458	9606.ENSP00000363458	9606.ENSP00000363458
9606.ENSP00000287859	9606.ENSP00000287859	9606.ENSP00000287859	9606.ENSP00000287859	9606.ENSP00000287859	9606.ENSP00000287859	9606.ENSP00000287859	9606.ENSP00000287859	9606.ENSP00000287859	9606.ENSP00000287859
9606.ENSP00000275162	9606.ENSP00000275162	9606.ENSP00000275162	9606.ENSP00000275162	9606.ENSP00000275162	9606.ENSP00000275162	9606.ENSP00000275162	9606.ENSP00000275162	9606.ENSP00000275162	9606.ENSP00000275162
9606.ENSP00000363339	9606.ENSP00000363339	9606.ENSP00000363339	9606.ENSP00000363339	9606.ENSP00000363339	9606.ENSP00000363339	9606.ENSP00000363339	9606.ENSP00000363339	9606.ENSP00000363339	9606.ENSP00000363339
9606.ENSP00000358549	9606.ENSP00000358549	9606.ENSP00000358549	9606.ENSP00000358549	9606.ENSP00000358549	9606.ENSP00000358549	9606.ENSP00000358549	9606.ENSP00000358549	9606.ENSP00000358549	9606.ENSP00000358549
9606.ENSP00000368062	9606.ENSP00000368062	9606.ENSP00000368062	9606.ENSP00000368062	9606.ENSP00000368062	9606.ENSP00000368062	9606.ENSP00000368062	9606.ENSP00000368062	9606.ENSP00000368062	9606.ENSP00000368062
9606.ENSP00000364403	9606.ENSP00000364403	9606.ENSP00000364403	9606.ENSP00000364403	9606.ENSP00000364403	9606.ENSP00000364403	9606.ENSP00000364403	9606.ENSP00000364403	9606.ENSP00000364403	9606.ENSP00000364403
9606.ENSP00000271732	9606.ENSP00000271732	9606.ENSP00000271732	9606.ENSP00000271732	9606.ENSP00000271732	9606.ENSP00000271732	9606.ENSP00000271732	9606.ENSP00000271732	9606.ENSP00000271732	9606.ENSP00000271732
9606.ENSP00000374183	9606.ENSP00000374183	9606.ENSP00000374183	9606.ENSP00000374183	9606.ENSP00000374183	9606.ENSP00000374183	9606.ENSP00000374183	9606.ENSP00000374183	9606.ENSP00000374183	9606.ENSP00000374183
9606.ENSP00000368540	9606.ENSP00000368540	9606.ENSP00000368540	9606.ENSP00000368540	9606.ENSP00000368540	9606.ENSP00000368540	9606.ENSP00000368540	9606.ENSP00000368540	9606.ENSP00000368540	9606.ENSP00000368540
9606.ENSP00000421566	9606.ENSP00000421566	9606.ENSP00000421566	9606.ENSP00000421566	9606.ENSP00000421566	9606.ENSP00000421566	9606.ENSP00000421566	9606.ENSP00000421566	9606.ENSP00000421566	9606.ENSP00000421566
9606.ENSP00000365522	9606.ENSP00000365522	9606.ENSP00000365522	9606.ENSP00000365522	9606.ENSP00000365522	9606.ENSP00000365522	9606.ENSP00000365522	9606.ENSP00000365522	9606.ENSP00000365522	9606.ENSP00000365522
9606.ENSP00000355587	9606.ENSP00000355587	9606.ENSP00000355587	9606.ENSP00000355587	9606.ENSP00000355587	9606.ENSP00000355587	9606.ENSP00000355587	9606.ENSP00000355587	9606.ENSP00000355587	9606.ENSP00000355587
9606.ENSP00000476960	9606.ENSP00000476960	9606.ENSP00000476960	9606.ENSP00000476960	9606.ENSP00000476960	9606.ENSP00000476960	9606.ENSP00000476960	9606.ENSP00000476960	9606.ENSP00000476960	9606.ENSP00000476960
9606.ENSP00000345292	9606.ENSP00000345292	9606.ENSP00000345292	9606.ENSP00000345292	9606.ENSP00000345292	9606.ENSP00000345292	9606.ENSP00000345292	9606.ENSP00000345292	9606.ENSP00000345292	9606.ENSP00000345292
9606.ENSP00000370517	9606.ENSP00000370517	9606.ENSP00000370517	9606.ENSP00000370517	9606.ENSP00000370517	9606.ENSP00000370517	9606.ENSP00000370517	9606.ENSP00000370517	9606.ENSP00000370517	9606.ENSP00000370517
9606.ENSP00000369599	9606.ENSP00000369599	9606.ENSP00000369599	9606.ENSP00000369599	9606.ENSP00000369599	9606.ENSP00000369599	9606.ENSP00000369599	9606.ENSP00000369599	9606.ENSP00000369599	9606.ENSP00000369599
9606.ENSP00000363349	9606.ENSP00000363349	9606.ENSP00000363349	9606.ENSP00000363349	9606.ENSP00000363349	9606.ENSP00000363349	9606.ENSP00000363349	9606.ENSP00000363349	9606.ENSP00000363349	9606.ENSP00000363349
9606.ENSP00000355895	9606.ENSP00000355895	9606.ENSP00000355895	9606.ENSP00000355895	9606.ENSP00000355895	9606.ENSP00000355895	9606.ENSP00000355895	9606.ENSP00000355895	9606.ENSP00000355895	9606.ENSP00000355895
9606.ENSP00000369899	9606.ENSP00000262850	9606.ENSP00000262850	9606.ENSP00000369899	9606.ENSP00000262850	9606.ENSP00000369899	9606.ENSP00000262850	9606.ENSP00000262850	9606.ENSP00000369899	9606.ENSP00000262850
9606.ENSP00000376945	9606.ENSP00000376945	9606.ENSP00000376945	9606.ENSP00000376945	9606.ENSP00000376945	9606.ENSP00000376945	9606.ENSP00000376945	9606.ENSP00000376945	9606.ENSP00000376945	9606.ENSP00000376945
9606.ENSP00000325313	9606.ENSP00000325313	9606.ENSP00000325313	9606.ENSP00000325313	9606.ENSP00000325313	9606.ENSP00000325313	9606.ENSP00000325313	9606.ENSP00000325313	9606.ENSP00000325313	9606.ENSP00000325313
9606.ENSP00000289968	9606.ENSP00000289968	9606.ENSP00000289968	9606.ENSP00000289968	9606.ENSP00000289968	9606.ENSP00000289968	9606.ENSP00000289968	9606.ENSP00000289968	9606.ENSP00000289968	9606.ENSP00000289968
9606.ENSP00000381844	9606.ENSP00000381844	9606.ENSP00000381844	9606.ENSP00000381844	9606.ENSP00000381844	9606.ENSP00000381844	9606.ENSP00000381844	9606.ENSP00000381844	9606.ENSP00000381844	9606.ENSP00000381844
9606.ENSP00000377914	9606.ENSP00000377914	9606.ENSP00000377914	9606.ENSP00000377914	9606.ENSP00000377914	9606.ENSP00000377914	9606.ENSP00000377914	9606.ENSP00000377914	9606.ENSP00000377914	9606.ENSP00000377914
9606.ENSP00000330389	9606.ENSP00000330389	9606.ENSP00000330389	9606.ENSP00000330389	9606.ENSP00000330389	9606.ENSP00000330389	9606.ENSP00000330389	9606.ENSP00000330389	9606.ENSP00000330389	9606.ENSP00000330389
9606.ENSP00000343674	9606.ENSP00000343674	9606.ENSP00000343674	9606.ENSP00000343674	9606.ENSP00000343674	9606.ENSP00000343674	9606.ENSP00000343674	9606.ENSP00000343674	9606.ENSP00000343674	9606.ENSP00000343674
9606.ENSP00000326424	9606.ENSP00000326424	9606.ENSP00000326424	9606.ENSP00000326424	9606.ENSP00000326424	9606.ENSP00000326424	9606.ENSP00000326424	9606.ENSP00000326424	9606.ENSP00000326424	9606.ENSP00000326424
9606.ENSP00000278671	9606.ENSP00000278671	9606.ENSP00000278671	9606.ENSP00000278671	9606.ENSP00000278671	9606.ENSP00000278671	9606.ENSP00000278671	9606.ENSP00000278671	9606.ENSP00000278671	9606.ENSP00000278671
9606.ENSP00000298892	9606.ENSP00000298892	9606.ENSP00000298892	9606.ENSP00000298892	9606.ENSP00000298892	9606.ENSP00000298892	9606.ENSP00000298892	9606.ENSP00000298892	9606.ENSP00000298892	9606.ENSP00000298892
9606.ENSP00000362159	9606.ENSP00000362159	9606.ENSP00000362159	9606.ENSP00000362159	9606.ENSP00000362159	9606.ENSP00000362159	9606.ENSP00000362159	9606.ENSP00000362159	9606.ENSP00000362159	9606.ENSP00000362159
9606.ENSP00000354688	9606.ENSP00000354688	9606.ENSP00000354688	9606.ENSP00000354688	9606.ENSP00000354688	9606.ENSP00000354688	9606.ENSP00000354688	9606.ENSP00000354688	9606.ENSP00000354688	9606.ENSP00000354688
9606.ENSP00000257700	9606.ENSP00000257700	9606.ENSP00000257700	9606.ENSP00000257700	9606.ENSP00000257700	9606.ENSP00000257700	9606.ENSP00000257700	9606.ENSP00000257700	9606.ENSP00000257700	9606.ENSP00000257700
9606.ENSP00000352706	9606.ENSP00000352706	9606.ENSP00000352706	9606.ENSP00000352706	9606.ENSP00000352706	9606.ENSP00000352706	9606.ENSP00000352706	9606.ENSP00000352706	9606.ENSP00000352706	9606.ENSP00000352706
9606.ENSP00000330442	9606.ENSP00000330442	9606.ENSP00000330442	9606.ENSP00000330442	9606.ENSP00000330442	9606.ENSP00000330442	9606.ENSP00000330442	9606.ENSP00000330442	9606.ENSP00000330442	9606.ENSP00000330442
9606.ENSP00000300456	9606.ENSP00000300456	9606.ENSP00000300456	9606.ENSP00000300456	9606.ENSP00000300456	9606.ENSP00000300456	9606.ENSP00000300456	9606.ENSP00000300456	9606.ENSP00000300456	9606.ENSP00000300456
9606.ENSP00000445446	9606.ENSP00000445446	9606.ENSP00000445446	9606.ENSP00000445446	9606.ENSP00000445446	9606.ENSP00000445446	9606.ENSP00000445446	9606.ENSP00000445446	9606.ENSP00000445446	9606.ENSP00000445446
9606.ENSP00000410470	9606.ENSP00000410470	9606.ENSP00000410470	9606.ENSP00000410470	9606.ENSP00000410470	9606.ENSP00000410470	9606.ENSP00000410470	9606.ENSP00000410470	9606.ENSP00000410470	9606.ENSP00000410470
9606.ENSP00000347924	9606.ENSP00000347924	9606.ENSP00000347924	9606.ENSP00000347924	9606.ENSP00000347924	9606.ENSP00000347924	9606.ENSP00000347924	9606.ENSP00000347924	9606.ENSP00000347924	9606.ENSP00000347924
9606.ENSP00000377311	9606.ENSP00000377311	9606.ENSP00000377311	9606.ENSP00000377311	9606.ENSP00000377311	9606.ENSP00000377311	9606.ENSP00000377311	9606.ENSP00000377311	9606.ENSP00000377311	9606.ENSP00000377311
9606.ENSP00000379691	9606.ENSP00000379691	9606.ENSP00000379691	9606.ENSP00000379691	9606.ENSP00000379691	9606.ENSP00000379691	9606.ENSP00000379691	9606.ENSP00000379691	9606.ENSP00000379691	9606.ENSP00000379691
9606.ENSP00000336721	9606.ENSP00000336721	9606.ENSP00000336721	9606.ENSP00000336721	9606.ENSP00000336721	9606.ENSP00000336721	9606.ENSP00000336721	9606.ENSP00000336721	9606.ENSP00000336721	9606.ENSP00000336721
9606.ENSP00000216468	9606.ENSP00000216468	9606.ENSP00000216468	9606.ENSP00000216468	9606.ENSP00000216468	9606.ENSP00000216468	9606.ENSP00000216468	9606.ENSP00000216468	9606.ENSP00000216468	9606.ENSP00000216468
9606.ENSP00000307126	9606.ENSP00000307126	9606.ENSP00000307126	9606.ENSP00000307126	9606.ENSP00000307126	9606.ENSP00000307126	9606.ENSP00000307126	9606.ENSP00000307126	9606.ENSP00000307126	9606.ENSP00000307126
9606.ENSP00000319713	9606.ENSP00000319713	9606.ENSP00000319713	9606.ENSP00000319713	9606.ENSP00000319713	9606.ENSP00000319713	9606.ENSP00000319713	9606.ENSP00000319713	9606.ENSP00000319713	9606.ENSP00000319713
9606.ENSP00000483125	9606.ENSP00000483125	9606.ENSP00000483125	9606.ENSP00000483125	9606.ENSP00000483125	9606.ENSP00000483125	9606.ENSP00000483125	9606.ENSP00000483125	9606.ENSP00000483125	9606.ENSP00000483125
9606.ENSP00000348380	9606.ENSP00000348380	9606.ENSP00000348380	9606.ENSP00000348380	9606.ENSP00000348380	9606.ENSP00000348380	9606.ENSP00000348380	9606.ENSP00000348380	9606.ENSP00000348380	9606.ENSP00000348380
9606.ENSP00000482704	9606.ENSP00000482704	9606.ENSP00000482704	9606.ENSP00000482704	9606.ENSP00000482704	9606.ENSP00000482704	9606.ENSP00000482704	9606.ENSP00000482704	9606.ENSP00000482704	9606.ENSP00000482704
9606.ENSP00000339250	9606.ENSP00000339250	9606.ENSP00000339250	9606.ENSP00000339250	9606.ENSP00000339250	9606.ENSP00000339250	9606.ENSP00000339250	9606.ENSP00000339250	9606.ENSP00000339250	9606.ENSP00000339250
9606.ENSP00000282466	9606.ENSP00000282466	9606.ENSP00000282466	9606.ENSP00000282466	9606.ENSP00000282466	9606.ENSP00000282466	9606.ENSP00000282466	9606.ENSP00000282466	9606.ENSP00000282466	9606.ENSP00000282466
9606.ENSP00000296438	9606.ENSP00000296438	9606.ENSP00000296438	9606.ENSP00000296438	9606.ENSP00000296438	9606.ENSP00000296438	9606.ENSP00000296438	9606.ENSP00000296438	9606.ENSP00000296438	9606.ENSP00000296438
9606.ENSP00000401508	9606.ENSP00000401508	9606.ENSP00000401508	9606.ENSP00000401508	9606.ENSP00000401508	9606.ENSP00000401508	9606.ENSP00000401508	9606.ENSP00000401508	9606.ENSP00000401508	9606.ENSP00000401508
9606.ENSP00000373153	9606.ENSP00000373153	9606.ENSP00000373153	9606.ENSP00000373153	9606.ENSP00000373153	9606.ENSP00000373153	9606.ENSP00000373153	9606.ENSP00000373153	9606.ENSP00000373153	9606.ENSP00000373153
9606.ENSP00000343002	9606.ENSP00000343002	9606.ENSP00000343002	9606.ENSP00000343002	9606.ENSP00000343002	9606.ENSP00000343002	9606.ENSP00000343002	9606.ENSP00000343002	9606.ENSP00000343002	9606.ENSP00000343002
9606.ENSP00000381785	9606.ENSP00000381785	9606.ENSP00000381785	9606.ENSP00000381785	9606.ENSP00000381785	9606.ENSP00000381785	9606.ENSP00000381785	9606.ENSP00000381785	9606.ENSP00000381785	9606.ENSP00000381785
9606.ENSP00000478257	9606.ENSP00000478257	9606.ENSP00000478257	9606.ENSP00000478257	9606.ENSP00000478257	9606.ENSP00000478257	9606.ENSP00000478257	9606.ENSP00000478257	9606.ENSP00000478257	9606.ENSP00000478257
9606.ENSP00000280706	9606.ENSP00000280706	9606.ENSP00000280706	9606.ENSP00000280706	9606.ENSP00000280706	9606.ENSP00000280706	9606.ENSP00000280706	9606.ENSP00000280706	9606.ENSP00000280706	9606.ENSP00000280706
9606.ENSP00000300069	9606.ENSP00000300069	9606.ENSP00000300069	9606.ENSP00000300069	9606.ENSP00000300069	9606.ENSP00000300069	9606.ENSP00000300069	9606.ENSP00000300069	9606.ENSP00000300069	9606.ENSP00000300069
9606.ENSP00000261517	9606.ENSP00000261517	9606.ENSP00000261517	9606.ENSP00000261517	9606.ENSP00000261517	9606.ENSP00000261517	9606.ENSP00000261517	9606.ENSP00000261517	9606.ENSP00000261517	9606.ENSP00000261517
9606.ENSP00000264990	9606.ENSP00000264990	9606.ENSP00000264990	9606.ENSP00000264990	9606.ENSP00000264990	9606.ENSP00000264990	9606.ENSP00000264990	9606.ENSP00000264990	9606.ENSP00000264990	9606.ENSP00000264990
9606.ENSP00000346762	9606.ENSP00000346762	9606.ENSP00000346762	9606.ENSP00000346762	9606.ENSP00000346762	9606.ENSP00000346762	9606.ENSP00000346762	9606.ENSP00000346762	9606.ENSP00000346762	9606.ENSP00000346762
9606.ENSP00000312356	9606.ENSP00000312356	9606.ENSP00000312356	9606.ENSP00000312356	9606.ENSP00000312356	9606.ENSP00000312356	9606.ENSP00000312356	9606.ENSP00000312356	9606.ENSP00000312356	9606.ENSP00000312356
9606.ENSP00000265857	9606.ENSP00000265857	9606.ENSP00000265857	9606.ENSP00000265857	9606.ENSP00000265857	9606.ENSP00000265857	9606.ENSP00000265857	9606.ENSP00000265857	9606.ENSP00000265857	9606.ENSP00000265857
9606.ENSP00000331857	9606.ENSP00000331857	9606.ENSP00000331857	9606.ENSP00000331857	9606.ENSP00000331857	9606.ENSP00000331857	9606.ENSP00000331857	9606.ENSP00000331857	9606.ENSP00000331857	9606.ENSP00000331857
9606.ENSP00000326708	9606.ENSP00000326708	9606.ENSP00000326708	9606.ENSP00000326708	9606.ENSP00000326708	9606.ENSP00000326708	9606.ENSP00000326708	9606.ENSP00000326708	9606.ENSP00000326708	9606.ENSP00000326708
9606.ENSP00000340427	9606.ENSP00000340427	9606.ENSP00000340427	9606.ENSP00000340427	9606.ENSP00000340427	9606.ENSP00000340427	9606.ENSP00000340427	9606.ENSP00000340427	9606.ENSP00000340427	9606.ENSP00000340427
9606.ENSP00000354580	9606.ENSP00000354580	9606.ENSP00000354580	9606.ENSP00000354580	9606.ENSP00000354580	9606.ENSP00000354580	9606.ENSP00000354580	9606.ENSP00000354580	9606.ENSP00000354580	9606.ENSP00000354580
9606.ENSP00000268206	9606.ENSP00000268206	9606.ENSP00000268206	9606.ENSP00000268206	9606.ENSP00000268206	9606.ENSP00000268206	9606.ENSP00000268206	9606.ENSP00000268206	9606.ENSP00000268206	9606.ENSP00000268206
9606.ENSP00000335371	9606.ENSP00000335371	9606.ENSP00000335371	9606.ENSP00000335371	9606.ENSP00000335371	9606.ENSP00000335371	9606.ENSP00000335371	9606.ENSP00000335371	9606.ENSP00000335371	9606.ENSP00000335371
9606.ENSP00000330031	9606.ENSP00000330031	9606.ENSP00000330031	9606.ENSP00000330031	9606.ENSP00000330031	9606.ENSP00000330031	9606.ENSP00000330031	9606.ENSP00000330031	9606.ENSP00000330031	9606.ENSP00000330031
9606.ENSP00000470298	9606.ENSP00000470298	9606.ENSP00000470298	9606.ENSP00000470298	9606.ENSP00000470298	9606.ENSP00000470298	9606.ENSP00000470298	9606.ENSP00000470298	9606.ENSP00000470298	9606.ENSP00000470298
9606.ENSP00000381220	9606.ENSP00000381220	9606.ENSP00000381220	9606.ENSP00000381220	9606.ENSP00000381220	9606.ENSP00000381220	9606.ENSP00000381220	9606.ENSP00000381220	9606.ENSP00000381220	9606.ENSP00000381220
9606.ENSP00000336693	9606.ENSP00000336693	9606.ENSP00000336693	9606.ENSP00000336693	9606.ENSP00000336693	9606.ENSP00000336693	9606.ENSP00000336693	9606.ENSP00000336693	9606.ENSP00000336693	9606.ENSP00000336693
9606.ENSP00000340648	9606.ENSP00000340648	9606.ENSP00000340648	9606.ENSP00000340648	9606.ENSP00000340648	9606.ENSP00000340648	9606.ENSP00000340648	9606.ENSP00000340648	9606.ENSP00000340648	9606.ENSP00000340648
9606.ENSP00000381032	9606.ENSP00000381032	9606.ENSP00000381032	9606.ENSP00000381032	9606.ENSP00000381032	9606.ENSP00000381032	9606.ENSP00000381032	9606.ENSP00000381032	9606.ENSP00000381032	9606.ENSP00000381032
9606.ENSP00000329803	9606.ENSP00000329803	9606.ENSP00000329803	9606.ENSP00000329803	9606.ENSP00000329803	9606.ENSP00000329803	9606.ENSP00000329803	9606.ENSP00000329803	9606.ENSP00000329803	9606.ENSP00000329803
9606.ENSP00000328570	9606.ENSP00000328570	9606.ENSP00000328570	9606.ENSP00000328570	9606.ENSP00000328570	9606.ENSP00000328570	9606.ENSP00000328570	9606.ENSP00000328570	9606.ENSP00000328570	9606.ENSP00000328570
9606.ENSP00000381102	9606.ENSP00000381102	9606.ENSP00000381102	9606.ENSP00000381102	9606.ENSP00000381102	9606.ENSP00000381102	9606.ENSP00000381102	9606.ENSP00000381102	9606.ENSP00000381102	9606.ENSP00000381102
9606.ENSP00000366395	9606.ENSP00000366395	9606.ENSP00000366395	9606.ENSP00000366395	9606.ENSP00000366395	9606.ENSP00000366395	9606.ENSP00000366395	9606.ENSP00000366395	9606.ENSP00000366395	9606.ENSP00000366395
9606.ENSP00000271620	9606.ENSP00000271620	9606.ENSP00000271620	9606.ENSP00000271620	9606.ENSP00000271620	9606.ENSP00000271620	9606.ENSP00000271620	9606.ENSP00000271620	9606.ENSP00000271620	9606.ENSP00000271620
9606.ENSP00000452007	9606.ENSP00000452007	9606.ENSP00000452007	9606.ENSP00000452007	9606.ENSP00000452007	9606.ENSP00000452007	9606.ENSP00000452007	9606.ENSP00000452007	9606.ENSP00000452007	9606.ENSP00000452007
9606.ENSP00000362135	9606.ENSP00000362135	9606.ENSP00000362135	9606.ENSP00000362135	9606.ENSP00000362135	9606.ENSP00000362135	9606.ENSP00000362135	9606.ENSP00000362135	9606.ENSP00000362135	9606.ENSP00000362135
9606.ENSP00000378725	9606.ENSP00000378725	9606.ENSP00000378725	9606.ENSP00000378725	9606.ENSP00000378725	9606.ENSP00000378725	9606.ENSP00000378725	9606.ENSP00000378725	9606.ENSP00000378725	9606.ENSP00000378725
9606.ENSP00000376615	9606.ENSP00000376615	9606.ENSP00000376615	9606.ENSP00000376615	9606.ENSP00000376615	9606.ENSP00000376615	9606.ENSP00000376615	9606.ENSP00000376615	9606.ENSP00000376615	9606.ENSP00000376615
9606.ENSP00000289921	9606.ENSP00000289921	9606.ENSP00000289921	9606.ENSP00000289921	9606.ENSP00000289921	9606.ENSP00000289921	9606.ENSP00000289921	9606.ENSP00000289921	9606.ENSP00000289921	9606.ENSP00000289921
9606.ENSP00000367299	9606.ENSP00000367299	9606.ENSP00000367299	9606.ENSP00000367299	9606.ENSP00000367299	9606.ENSP00000367299	9606.ENSP00000367299	9606.ENSP00000367299	9606.ENSP00000367299	9606.ENSP00000367299
9606.ENSP00000442318	9606.ENSP00000442318	9606.ENSP00000442318	9606.ENSP00000442318	9606.ENSP00000442318	9606.ENSP00000442318	9606.ENSP00000442318	9606.ENSP00000442318	9606.ENSP00000442318	9606.ENSP00000442318
9606.ENSP00000309432	9606.ENSP00000309432	9606.ENSP00000309432	9606.ENSP00000309432	9606.ENSP00000309432	9606.ENSP00000309432	9606.ENSP00000309432	9606.ENSP00000309432	9606.ENSP00000309432	9606.ENSP00000309432
9606.ENSP00000305699	9606.ENSP00000305699	9606.ENSP00000305699	9606.ENSP00000305699	9606.ENSP00000305699	9606.ENSP00000305699	9606.ENSP00000305699	9606.ENSP00000305699	9606.ENSP00000305699	9606.ENSP00000305699
9606.ENSP00000299481	9606.ENSP00000299481	9606.ENSP00000299481	9606.ENSP00000299481	9606.ENSP00000299481	9606.ENSP00000299481	9606.ENSP00000299481	9606.ENSP00000299481	9606.ENSP00000299481	9606.ENSP00000299481
9606.ENSP00000291971	9606.ENSP00000291971	9606.ENSP00000291971	9606.ENSP00000291971	9606.ENSP00000291971	9606.ENSP00000291971	9606.ENSP00000291971	9606.ENSP00000291971	9606.ENSP00000291971	9606.ENSP00000291971
9606.ENSP00000369739	9606.ENSP00000369739	9606.ENSP00000369739	9606.ENSP00000369739	9606.ENSP00000369739	9606.ENSP00000369739	9606.ENSP00000369739	9606.ENSP00000369739	9606.ENSP00000369739	9606.ENSP00000369739
9606.ENSP00000402756	9606.ENSP00000402756	9606.ENSP00000402756	9606.ENSP00000402756	9606.ENSP00000402756	9606.ENSP00000402756	9606.ENSP00000402756	9606.ENSP00000402756	9606.ENSP00000402756	9606.ENSP00000402756
9606.ENSP00000348933	9606.ENSP00000348933	9606.ENSP00000348933	9606.ENSP00000348933	9606.ENSP00000348933	9606.ENSP00000348933	9606.ENSP00000348933	9606.ENSP00000348933	9606.ENSP00000348933	9606.ENSP00000348933
9606.ENSP00000278855	9606.ENSP00000278855	9606.ENSP00000278855	9606.ENSP00000278855	9606.ENSP00000278855	9606.ENSP00000278855	9606.ENSP00000278855	9606.ENSP00000278855	9606.ENSP00000278855	9606.ENSP00000278855
9606.ENSP00000300051	9606.ENSP00000300051	9606.ENSP00000300051	9606.ENSP00000300051	9606.ENSP00000300051	9606.ENSP00000300051	9606.ENSP00000300051	9606.ENSP00000300051	9606.ENSP00000300051	9606.ENSP00000300051
9606.ENSP00000342680	9606.ENSP00000342680	9606.ENSP00000342680	9606.ENSP00000342680	9606.ENSP00000342680	9606.ENSP00000342680	9606.ENSP00000342680	9606.ENSP00000342680	9606.ENSP00000342680	9606.ENSP00000342680
9606.ENSP00000356988	9606.ENSP00000356988	9606.ENSP00000356988	9606.ENSP00000356988	9606.ENSP00000356988	9606.ENSP00000356988	9606.ENSP00000356988	9606.ENSP00000356988	9606.ENSP00000356988	9606.ENSP00000356988
9606.ENSP00000332034	9606.ENSP00000332034	9606.ENSP00000332034	9606.ENSP00000332034	9606.ENSP00000332034	9606.ENSP00000332034	9606.ENSP00000332034	9606.ENSP00000332034	9606.ENSP00000332034	9606.ENSP00000332034
9606.ENSP00000363054	9606.ENSP00000363054	9606.ENSP00000363054	9606.ENSP00000363054	9606.ENSP00000363054	9606.ENSP00000363054	9606.ENSP00000363054	9606.ENSP00000363054	9606.ENSP00000363054	9606.ENSP00000363054
9606.ENSP00000346635	9606.ENSP00000346635	9606.ENSP00000346635	9606.ENSP00000346635	9606.ENSP00000346635	9606.ENSP00000346635	9606.ENSP00000346635	9606.ENSP00000346635	9606.ENSP00000346635	9606.ENSP00000346635
9606.ENSP00000328251	9606.ENSP00000328251	9606.ENSP00000328251	9606.ENSP00000328251	9606.ENSP00000328251	9606.ENSP00000328251	9606.ENSP00000328251	9606.ENSP00000328251	9606.ENSP00000328251	9606.ENSP00000328251
9606.ENSP00000400113	9606.ENSP00000400113	9606.ENSP00000400113	9606.ENSP00000400113	9606.ENSP00000400113	9606.ENSP00000400113	9606.ENSP00000400113	9606.ENSP00000400113	9606.ENSP00000400113	9606.ENSP00000400113
9606.ENSP00000470262	9606.ENSP00000470262	9606.ENSP00000470262	9606.ENSP00000470262	9606.ENSP00000470262	9606.ENSP00000470262	9606.ENSP00000470262	9606.ENSP00000470262	9606.ENSP00000470262	9606.ENSP00000470262
9606.ENSP00000347626	9606.ENSP00000347626	9606.ENSP00000347626	9606.ENSP00000347626	9606.ENSP00000347626	9606.ENSP00000347626	9606.ENSP00000347626	9606.ENSP00000347626	9606.ENSP00000347626	9606.ENSP00000347626
9606.ENSP00000290429	9606.ENSP00000290429	9606.ENSP00000290429	9606.ENSP00000290429	9606.ENSP00000290429	9606.ENSP00000290429	9606.ENSP00000290429	9606.ENSP00000290429	9606.ENSP00000290429	9606.ENSP00000290429
9606.ENSP00000311984	9606.ENSP00000311984	9606.ENSP00000311984	9606.ENSP00000311984	9606.ENSP00000311984	9606.ENSP00000311984	9606.ENSP00000311984	9606.ENSP00000311984	9606.ENSP00000311984	9606.ENSP00000311984
9606.ENSP00000420617	9606.ENSP00000420617	9606.ENSP00000420617	9606.ENSP00000420617	9606.ENSP00000420617	9606.ENSP00000420617	9606.ENSP00000420617	9606.ENSP00000420617	9606.ENSP00000420617	9606.ENSP00000420617
9606.ENSP00000233055	9606.ENSP00000233055	9606.ENSP00000233055	9606.ENSP00000233055	9606.ENSP00000233055	9606.ENSP00000233055	9606.ENSP00000233055	9606.ENSP00000233055	9606.ENSP00000233055	9606.ENSP00000233055
9606.ENSP00000264065	9606.ENSP00000264065	9606.ENSP00000264065	9606.ENSP00000264065	9606.ENSP00000264065	9606.ENSP00000264065	9606.ENSP00000264065	9606.ENSP00000264065	9606.ENSP00000264065	9606.ENSP00000264065
9606.ENSP00000351132	9606.ENSP00000351132	9606.ENSP00000351132	9606.ENSP00000351132	9606.ENSP00000351132	9606.ENSP00000351132	9606.ENSP00000351132	9606.ENSP00000351132	9606.ENSP00000351132	9606.ENSP00000351132
9606.ENSP00000360498	9606.ENSP00000360498	9606.ENSP00000360498	9606.ENSP00000360498	9606.ENSP00000360498	9606.ENSP00000360498	9606.ENSP00000360498	9606.ENSP00000360498	9606.ENSP00000360498	9606.ENSP00000360498
9606.ENSP00000414330	9606.ENSP00000414330	9606.ENSP00000414330	9606.ENSP00000414330	9606.ENSP00000414330	9606.ENSP00000414330	9606.ENSP00000414330	9606.ENSP00000414330	9606.ENSP00000414330	9606.ENSP00000414330
9606.ENSP00000343273	9606.ENSP00000343273	9606.ENSP00000343273	9606.ENSP00000343273	9606.ENSP00000343273	9606.ENSP00000343273	9606.ENSP00000343273	9606.ENSP00000343273	9606.ENSP00000343273	9606.ENSP00000343273
9606.ENSP00000407509	9606.ENSP00000407509	9606.ENSP00000407509	9606.ENSP00000407509	9606.ENSP00000407509	9606.ENSP00000407509	9606.ENSP00000407509	9606.ENSP00000407509	9606.ENSP00000407509	9606.ENSP00000407509
9606.ENSP00000376246	9606.ENSP00000376246	9606.ENSP00000376246	9606.ENSP00000376246	9606.ENSP00000376246	9606.ENSP00000376246	9606.ENSP00000376246	9606.ENSP00000376246	9606.ENSP00000376246	9606.ENSP00000376246
9606.ENSP00000352678	9606.ENSP00000352678	9606.ENSP00000352678	9606.ENSP00000352678	9606.ENSP00000352678	9606.ENSP00000352678	9606.ENSP00000352678	9606.ENSP00000352678	9606.ENSP00000352678	9606.ENSP00000352678
9606.ENSP00000434887	9606.ENSP00000434887	9606.ENSP00000434887	9606.ENSP00000434887	9606.ENSP00000434887	9606.ENSP00000434887	9606.ENSP00000434887	9606.ENSP00000434887	9606.ENSP00000434887	9606.ENSP00000434887
9606.ENSP00000365756	9606.ENSP00000365756	9606.ENSP00000365756	9606.ENSP00000365756	9606.ENSP00000365756	9606.ENSP00000365756	9606.ENSP00000365756	9606.ENSP00000365756	9606.ENSP00000365756	9606.ENSP00000365756
9606.ENSP00000261739	9606.ENSP00000261739	9606.ENSP00000261739	9606.ENSP00000261739	9606.ENSP00000261739	9606.ENSP00000261739	9606.ENSP00000261739	9606.ENSP00000261739	9606.ENSP00000261739	9606.ENSP00000261739
9606.ENSP00000293350	9606.ENSP00000293350	9606.ENSP00000293350	9606.ENSP00000293350	9606.ENSP00000293350	9606.ENSP00000293350	9606.ENSP00000293350	9606.ENSP00000293350	9606.ENSP00000293350	9606.ENSP00000293350
9606.ENSP00000319799	9606.ENSP00000319799	9606.ENSP00000319799	9606.ENSP00000319799	9606.ENSP00000319799	9606.ENSP00000319799	9606.ENSP00000319799	9606.ENSP00000319799	9606.ENSP00000319799	9606.ENSP00000319799
9606.ENSP00000288078	9606.ENSP00000288078	9606.ENSP00000288078	9606.ENSP00000288078	9606.ENSP00000288078	9606.ENSP00000288078	9606.ENSP00000288078	9606.ENSP00000288078	9606.ENSP00000288078	9606.ENSP00000288078
9606.ENSP00000365533	9606.ENSP00000365533	9606.ENSP00000365533	9606.ENSP00000365533	9606.ENSP00000365533	9606.ENSP00000365533	9606.ENSP00000365533	9606.ENSP00000365533	9606.ENSP00000365533	9606.ENSP00000365533
9606.ENSP00000367498	9606.ENSP00000367498	9606.ENSP00000367498	9606.ENSP00000367498	9606.ENSP00000367498	9606.ENSP00000367498	9606.ENSP00000367498	9606.ENSP00000367498	9606.ENSP00000367498	9606.ENSP00000367498
9606.ENSP00000319412	9606.ENSP00000319412	9606.ENSP00000319412	9606.ENSP00000319412	9606.ENSP00000319412	9606.ENSP00000319412	9606.ENSP00000319412	9606.ENSP00000319412	9606.ENSP00000319412	9606.ENSP00000319412
9606.ENSP00000365725	9606.ENSP00000365725	9606.ENSP00000365725	9606.ENSP00000365725	9606.ENSP00000365725	9606.ENSP00000365725	9606.ENSP00000365725	9606.ENSP00000365725	9606.ENSP00000365725	9606.ENSP00000365725
9606.ENSP00000295767	9606.ENSP00000295767	9606.ENSP00000295767	9606.ENSP00000295767	9606.ENSP00000295767	9606.ENSP00000295767	9606.ENSP00000295767	9606.ENSP00000295767	9606.ENSP00000295767	9606.ENSP00000295767
9606.ENSP00000303525	9606.ENSP00000303525	9606.ENSP00000303525	9606.ENSP00000303525	9606.ENSP00000303525	9606.ENSP00000303525	9606.ENSP00000303525	9606.ENSP00000303525	9606.ENSP00000303525	9606.ENSP00000303525
9606.ENSP00000306220	9606.ENSP00000306220	9606.ENSP00000306220	9606.ENSP00000306220	9606.ENSP00000306220	9606.ENSP00000306220	9606.ENSP00000306220	9606.ENSP00000306220	9606.ENSP00000306220	9606.ENSP00000306220
9606.ENSP00000273986	9606.ENSP00000273986	9606.ENSP00000273986	9606.ENSP00000273986	9606.ENSP00000273986	9606.ENSP00000273986	9606.ENSP00000273986	9606.ENSP00000273986	9606.ENSP00000273986	9606.ENSP00000273986
9606.ENSP00000261888	9606.ENSP00000261888	9606.ENSP00000261888	9606.ENSP00000261888	9606.ENSP00000261888	9606.ENSP00000261888	9606.ENSP00000261888	9606.ENSP00000261888	9606.ENSP00000261888	9606.ENSP00000261888
9606.ENSP00000308236	9606.ENSP00000308236	9606.ENSP00000308236	9606.ENSP00000308236	9606.ENSP00000308236	9606.ENSP00000308236	9606.ENSP00000308236	9606.ENSP00000308236	9606.ENSP00000308236	9606.ENSP00000308236
9606.ENSP00000356236	9606.ENSP00000356236	9606.ENSP00000356236	9606.ENSP00000356236	9606.ENSP00000356236	9606.ENSP00000356236	9606.ENSP00000356236	9606.ENSP00000356236	9606.ENSP00000356236	9606.ENSP00000356236
9606.ENSP00000387078	9606.ENSP00000387078	9606.ENSP00000387078	9606.ENSP00000387078	9606.ENSP00000387078	9606.ENSP00000387078	9606.ENSP00000387078	9606.ENSP00000387078	9606.ENSP00000387078	9606.ENSP00000387078
9606.ENSP00000376007	9606.ENSP00000376007	9606.ENSP00000376007	9606.ENSP00000376007	9606.ENSP00000376007	9606.ENSP00000376007	9606.ENSP00000376007	9606.ENSP00000376007	9606.ENSP00000376007	9606.ENSP00000376007
9606.ENSP00000344125	9606.ENSP00000344125	9606.ENSP00000344125	9606.ENSP00000344125	9606.ENSP00000344125	9606.ENSP00000344125	9606.ENSP00000344125	9606.ENSP00000344125	9606.ENSP00000344125	9606.ENSP00000344125
9606.ENSP00000297792	9606.ENSP00000297792	9606.ENSP00000297792	9606.ENSP00000297792	9606.ENSP00000297792	9606.ENSP00000297792	9606.ENSP00000297792	9606.ENSP00000297792	9606.ENSP00000297792	9606.ENSP00000297792
9606.ENSP00000373364	9606.ENSP00000373364	9606.ENSP00000373364	9606.ENSP00000373364	9606.ENSP00000373364	9606.ENSP00000373364	9606.ENSP00000373364	9606.ENSP00000373364	9606.ENSP00000373364	9606.ENSP00000373364
9606.ENSP00000252599	9606.ENSP00000252599	9606.ENSP00000252599	9606.ENSP00000252599	9606.ENSP00000252599	9606.ENSP00000252599	9606.ENSP00000252599	9606.ENSP00000252599	9606.ENSP00000252599	9606.ENSP00000252599
9606.ENSP00000274569	9606.ENSP00000274569	9606.ENSP00000274569	9606.ENSP00000274569	9606.ENSP00000274569	9606.ENSP00000274569	9606.ENSP00000274569	9606.ENSP00000274569	9606.ENSP00000274569	9606.ENSP00000274569
9606.ENSP00000369081	9606.ENSP00000369081	9606.ENSP00000369081	9606.ENSP00000369081	9606.ENSP00000369081	9606.ENSP00000369081	9606.ENSP00000369081	9606.ENSP00000369081	9606.ENSP00000369081	9606.ENSP00000369081
9606.ENSP00000355467	9606.ENSP00000355467	9606.ENSP00000355467	9606.ENSP00000355467	9606.ENSP00000355467	9606.ENSP00000355467	9606.ENSP00000355467	9606.ENSP00000355467	9606.ENSP00000355467	9606.ENSP00000355467
9606.ENSP00000283148	9606.ENSP00000283148	9606.ENSP00000283148	9606.ENSP00000283148	9606.ENSP00000283148	9606.ENSP00000283148	9606.ENSP00000283148	9606.ENSP00000283148	9606.ENSP00000283148	9606.ENSP00000283148
9606.ENSP00000360034	9606.ENSP00000360034	9606.ENSP00000360034	9606.ENSP00000360034	9606.ENSP00000360034	9606.ENSP00000360034	9606.ENSP00000360034	9606.ENSP00000360034	9606.ENSP00000360034	9606.ENSP00000360034
9606.ENSP00000238823	9606.ENSP00000238823	9606.ENSP00000238823	9606.ENSP00000238823	9606.ENSP00000238823	9606.ENSP00000238823	9606.ENSP00000238823	9606.ENSP00000238823	9606.ENSP00000238823	9606.ENSP00000238823
9606.ENSP00000296003	9606.ENSP00000296003	9606.ENSP00000296003	9606.ENSP00000296003	9606.ENSP00000296003	9606.ENSP00000296003	9606.ENSP00000296003	9606.ENSP00000296003	9606.ENSP00000296003	9606.ENSP00000296003
9606.ENSP00000297056	9606.ENSP00000297056	9606.ENSP00000297056	9606.ENSP00000297056	9606.ENSP00000297056	9606.ENSP00000297056	9606.ENSP00000297056	9606.ENSP00000297056	9606.ENSP00000297056	9606.ENSP00000297056
9606.ENSP00000288050	9606.ENSP00000288050	9606.ENSP00000288050	9606.ENSP00000288050	9606.ENSP00000288050	9606.ENSP00000288050	9606.ENSP00000288050	9606.ENSP00000288050	9606.ENSP00000288050	9606.ENSP00000288050
9606.ENSP00000357218	9606.ENSP00000357218	9606.ENSP00000357218	9606.ENSP00000357218	9606.ENSP00000357218	9606.ENSP00000357218	9606.ENSP00000357218	9606.ENSP00000357218	9606.ENSP00000357218	9606.ENSP00000357218
9606.ENSP00000362144	9606.ENSP00000362144	9606.ENSP00000362144	9606.ENSP00000362144	9606.ENSP00000362144	9606.ENSP00000362144	9606.ENSP00000362144	9606.ENSP00000362144	9606.ENSP00000362144	9606.ENSP00000362144
9606.ENSP00000362386	9606.ENSP00000362386	9606.ENSP00000362386	9606.ENSP00000362386	9606.ENSP00000362386	9606.ENSP00000362386	9606.ENSP00000362386	9606.ENSP00000362386	9606.ENSP00000362386	9606.ENSP00000362386
9606.ENSP00000341324	9606.ENSP00000341324	9606.ENSP00000341324	9606.ENSP00000341324	9606.ENSP00000341324	9606.ENSP00000341324	9606.ENSP00000341324	9606.ENSP00000341324	9606.ENSP00000341324	9606.ENSP00000341324
9606.ENSP00000307833	9606.ENSP00000307833	9606.ENSP00000307833	9606.ENSP00000307833	9606.ENSP00000307833	9606.ENSP00000307833	9606.ENSP00000307833	9606.ENSP00000307833	9606.ENSP00000307833	9606.ENSP00000307833
9606.ENSP00000283415	9606.ENSP00000283415	9606.ENSP00000283415	9606.ENSP00000283415	9606.ENSP00000283415	9606.ENSP00000283415	9606.ENSP00000283415	9606.ENSP00000283415	9606.ENSP00000283415	9606.ENSP00000283415
9606.ENSP00000292180	9606.ENSP00000292180	9606.ENSP00000292180	9606.ENSP00000292180	9606.ENSP00000292180	9606.ENSP00000292180	9606.ENSP00000292180	9606.ENSP00000292180	9606.ENSP00000292180	9606.ENSP00000292180
9606.ENSP00000388293	9606.ENSP00000388293	9606.ENSP00000388293	9606.ENSP00000388293	9606.ENSP00000388293	9606.ENSP00000388293	9606.ENSP00000388293	9606.ENSP00000388293	9606.ENSP00000388293	9606.ENSP00000388293
9606.ENSP00000222800	9606.ENSP00000222800	9606.ENSP00000222800	9606.ENSP00000222800	9606.ENSP00000222800	9606.ENSP00000222800	9606.ENSP00000222800	9606.ENSP00000222800	9606.ENSP00000222800	9606.ENSP00000222800
9606.ENSP00000368237	9606.ENSP00000368237	9606.ENSP00000368237	9606.ENSP00000368237	9606.ENSP00000368237	9606.ENSP00000368237	9606.ENSP00000368237	9606.ENSP00000368237	9606.ENSP00000368237	9606.ENSP00000368237
9606.ENSP00000329558	9606.ENSP00000329558	9606.ENSP00000329558	9606.ENSP00000329558	9606.ENSP00000329558	9606.ENSP00000329558	9606.ENSP00000329558	9606.ENSP00000329558	9606.ENSP00000329558	9606.ENSP00000329558
9606.ENSP00000331487	9606.ENSP00000331487	9606.ENSP00000331487	9606.ENSP00000331487	9606.ENSP00000331487	9606.ENSP00000331487	9606.ENSP00000331487	9606.ENSP00000331487	9606.ENSP00000331487	9606.ENSP00000331487
9606.ENSP00000220822	9606.ENSP00000220822	9606.ENSP00000220822	9606.ENSP00000220822	9606.ENSP00000220822	9606.ENSP00000220822	9606.ENSP00000220822	9606.ENSP00000220822	9606.ENSP00000220822	9606.ENSP00000220822
9606.ENSP00000424707	9606.ENSP00000424707	9606.ENSP00000424707	9606.ENSP00000424707	9606.ENSP00000424707	9606.ENSP00000424707	9606.ENSP00000424707	9606.ENSP00000424707	9606.ENSP00000424707	9606.ENSP00000424707
9606.ENSP00000347032	9606.ENSP00000347032	9606.ENSP00000347032	9606.ENSP00000347032	9606.ENSP00000347032	9606.ENSP00000347032	9606.ENSP00000347032	9606.ENSP00000347032	9606.ENSP00000347032	9606.ENSP00000347032
9606.ENSP00000448182	9606.ENSP00000448182	9606.ENSP00000448182	9606.ENSP00000448182	9606.ENSP00000448182	9606.ENSP00000448182	9606.ENSP00000448182	9606.ENSP00000448182	9606.ENSP00000448182	9606.ENSP00000448182
9606.ENSP00000295770	9606.ENSP00000295770	9606.ENSP00000295770	9606.ENSP00000295770	9606.ENSP00000295770	9606.ENSP00000295770	9606.ENSP00000295770	9606.ENSP00000295770	9606.ENSP00000295770	9606.ENSP00000295770
9606.ENSP00000345282	9606.ENSP00000345282	9606.ENSP00000345282	9606.ENSP00000345282	9606.ENSP00000345282	9606.ENSP00000345282	9606.ENSP00000345282	9606.ENSP00000345282	9606.ENSP00000345282	9606.ENSP00000345282
9606.ENSP00000295448	9606.ENSP00000295448	9606.ENSP00000295448	9606.ENSP00000295448	9606.ENSP00000295448	9606.ENSP00000295448	9606.ENSP00000295448	9606.ENSP00000295448	9606.ENSP00000295448	9606.ENSP00000295448
9606.ENSP00000265104	9606.ENSP00000265104	9606.ENSP00000265104	9606.ENSP00000265104	9606.ENSP00000265104	9606.ENSP00000265104	9606.ENSP00000265104	9606.ENSP00000265104	9606.ENSP00000265104	9606.ENSP00000265104
9606.ENSP00000285873	9606.ENSP00000285873	9606.ENSP00000285873	9606.ENSP00000285873	9606.ENSP00000285873	9606.ENSP00000285873	9606.ENSP00000285873	9606.ENSP00000285873	9606.ENSP00000285873	9606.ENSP00000285873
9606.ENSP00000383402	9606.ENSP00000383402	9606.ENSP00000383402	9606.ENSP00000383402	9606.ENSP00000383402	9606.ENSP00000383402	9606.ENSP00000383402	9606.ENSP00000383402	9606.ENSP00000383402	9606.ENSP00000383402
9606.ENSP00000359795	9606.ENSP00000359795	9606.ENSP00000359795	9606.ENSP00000359795	9606.ENSP00000359795	9606.ENSP00000359795	9606.ENSP00000359795	9606.ENSP00000359795	9606.ENSP00000359795	9606.ENSP00000359795
9606.ENSP00000320924	9606.ENSP00000320924	9606.ENSP00000320924	9606.ENSP00000320924	9606.ENSP00000320924	9606.ENSP00000320924	9606.ENSP00000320924	9606.ENSP00000320924	9606.ENSP00000320924	9606.ENSP00000320924
9606.ENSP00000380869	9606.ENSP00000380869	9606.ENSP00000380869	9606.ENSP00000380869	9606.ENSP00000380869	9606.ENSP00000380869	9606.ENSP00000380869	9606.ENSP00000380869	9606.ENSP00000380869	9606.ENSP00000380869
9606.ENSP00000325958	9606.ENSP00000325958	9606.ENSP00000325958	9606.ENSP00000325958	9606.ENSP00000325958	9606.ENSP00000325958	9606.ENSP00000325958	9606.ENSP00000325958	9606.ENSP00000325958	9606.ENSP00000325958
9606.ENSP00000261396	9606.ENSP00000261396	9606.ENSP00000261396	9606.ENSP00000261396	9606.ENSP00000261396	9606.ENSP00000261396	9606.ENSP00000261396	9606.ENSP00000261396	9606.ENSP00000261396	9606.ENSP00000261396
9606.ENSP00000411825	9606.ENSP00000411825	9606.ENSP00000411825	9606.ENSP00000411825	9606.ENSP00000411825	9606.ENSP00000411825	9606.ENSP00000411825	9606.ENSP00000411825	9606.ENSP00000411825	9606.ENSP00000411825
9606.ENSP00000338607	9606.ENSP00000338607	9606.ENSP00000338607	9606.ENSP00000338607	9606.ENSP00000338607	9606.ENSP00000338607	9606.ENSP00000338607	9606.ENSP00000338607	9606.ENSP00000338607	9606.ENSP00000338607
9606.ENSP00000304854	9606.ENSP00000304854	9606.ENSP00000304854	9606.ENSP00000304854	9606.ENSP00000304854	9606.ENSP00000304854	9606.ENSP00000304854	9606.ENSP00000304854	9606.ENSP00000304854	9606.ENSP00000304854
9606.ENSP00000390783	9606.ENSP00000390783	9606.ENSP00000390783	9606.ENSP00000390783	9606.ENSP00000390783	9606.ENSP00000390783	9606.ENSP00000390783	9606.ENSP00000390783	9606.ENSP00000390783	9606.ENSP00000390783
9606.ENSP00000267938	9606.ENSP00000267938	9606.ENSP00000267938	9606.ENSP00000267938	9606.ENSP00000267938	9606.ENSP00000267938	9606.ENSP00000267938	9606.ENSP00000267938	9606.ENSP00000267938	9606.ENSP00000267938
9606.ENSP00000378324	9606.ENSP00000378324	9606.ENSP00000378324	9606.ENSP00000378324	9606.ENSP00000378324	9606.ENSP00000378324	9606.ENSP00000378324	9606.ENSP00000378324	9606.ENSP00000378324	9606.ENSP00000378324
9606.ENSP00000358059	9606.ENSP00000358059	9606.ENSP00000358059	9606.ENSP00000358059	9606.ENSP00000358059	9606.ENSP00000358059	9606.ENSP00000358059	9606.ENSP00000358059	9606.ENSP00000358059	9606.ENSP00000358059
9606.ENSP00000362041	9606.ENSP00000362041	9606.ENSP00000362041	9606.ENSP00000362041	9606.ENSP00000362041	9606.ENSP00000362041	9606.ENSP00000362041	9606.ENSP00000362041	9606.ENSP00000362041	9606.ENSP00000362041
9606.ENSP00000366430	9606.ENSP00000366430	9606.ENSP00000366430	9606.ENSP00000366430	9606.ENSP00000366430	9606.ENSP00000366430	9606.ENSP00000366430	9606.ENSP00000366430	9606.ENSP00000366430	9606.ENSP00000366430
9606.ENSP00000370745	9606.ENSP00000370745	9606.ENSP00000370745	9606.ENSP00000370745	9606.ENSP00000370745	9606.ENSP00000370745	9606.ENSP00000370745	9606.ENSP00000370745	9606.ENSP00000370745	9606.ENSP00000370745
9606.ENSP00000363794	9606.ENSP00000363794	9606.ENSP00000363794	9606.ENSP00000363794	9606.ENSP00000363794	9606.ENSP00000363794	9606.ENSP00000363794	9606.ENSP00000363794	9606.ENSP00000363794	9606.ENSP00000363794
9606.ENSP00000359000	9606.ENSP00000359000	9606.ENSP00000359000	9606.ENSP00000359000	9606.ENSP00000359000	9606.ENSP00000359000	9606.ENSP00000359000	9606.ENSP00000359000	9606.ENSP00000359000	9606.ENSP00000359000
9606.ENSP00000261596	9606.ENSP00000261596	9606.ENSP00000261596	9606.ENSP00000261596	9606.ENSP00000261596	9606.ENSP00000261596	9606.ENSP00000261596	9606.ENSP00000261596	9606.ENSP00000261596	9606.ENSP00000261596
9606.ENSP00000359729	9606.ENSP00000359729	9606.ENSP00000359729	9606.ENSP00000359729	9606.ENSP00000359729	9606.ENSP00000359729	9606.ENSP00000359729	9606.ENSP00000359729	9606.ENSP00000359729	9606.ENSP00000359729
9606.ENSP00000404854	9606.ENSP00000404854	9606.ENSP00000404854	9606.ENSP00000404854	9606.ENSP00000404854	9606.ENSP00000404854	9606.ENSP00000404854	9606.ENSP00000404854	9606.ENSP00000404854	9606.ENSP00000404854
9606.ENSP00000318687	9606.ENSP00000318687	9606.ENSP00000318687	9606.ENSP00000318687	9606.ENSP00000318687	9606.ENSP00000318687	9606.ENSP00000318687	9606.ENSP00000318687	9606.ENSP00000318687	9606.ENSP00000318687
9606.ENSP00000300648	9606.ENSP00000300648	9606.ENSP00000300648	9606.ENSP00000300648	9606.ENSP00000300648	9606.ENSP00000300648	9606.ENSP00000300648	9606.ENSP00000300648	9606.ENSP00000300648	9606.ENSP00000300648
9606.ENSP00000478212	9606.ENSP00000478212	9606.ENSP00000478212	9606.ENSP00000478212	9606.ENSP00000478212	9606.ENSP00000478212	9606.ENSP00000478212	9606.ENSP00000478212	9606.ENSP00000478212	9606.ENSP00000478212
9606.ENSP00000240851	9606.ENSP00000240851	9606.ENSP00000240851	9606.ENSP00000240851	9606.ENSP00000240851	9606.ENSP00000240851	9606.ENSP00000240851	9606.ENSP00000240851	9606.ENSP00000240851	9606.ENSP00000240851
9606.ENSP00000260118	9606.ENSP00000260118	9606.ENSP00000260118	9606.ENSP00000260118	9606.ENSP00000260118	9606.ENSP00000260118	9606.ENSP00000260118	9606.ENSP00000260118	9606.ENSP00000260118	9606.ENSP00000260118
9606.ENSP00000340836	9606.ENSP00000340836	9606.ENSP00000340836	9606.ENSP00000340836	9606.ENSP00000340836	9606.ENSP00000340836	9606.ENSP00000340836	9606.ENSP00000340836	9606.ENSP00000340836	9606.ENSP00000340836
9606.ENSP00000205061	9606.ENSP00000205061	9606.ENSP00000205061	9606.ENSP00000205061	9606.ENSP00000205061	9606.ENSP00000205061	9606.ENSP00000205061	9606.ENSP00000205061	9606.ENSP00000205061	9606.ENSP00000205061
9606.ENSP00000470142	9606.ENSP00000470142	9606.ENSP00000470142	9606.ENSP00000470142	9606.ENSP00000470142	9606.ENSP00000470142	9606.ENSP00000470142	9606.ENSP00000470142	9606.ENSP00000470142	9606.ENSP00000470142
9606.ENSP00000350512	9606.ENSP00000350512	9606.ENSP00000350512	9606.ENSP00000350512	9606.ENSP00000350512	9606.ENSP00000350512	9606.ENSP00000350512	9606.ENSP00000350512	9606.ENSP00000350512	9606.ENSP00000350512
9606.ENSP00000222214	9606.ENSP00000222214	9606.ENSP00000222214	9606.ENSP00000222214	9606.ENSP00000222214	9606.ENSP00000222214	9606.ENSP00000222214	9606.ENSP00000222214	9606.ENSP00000222214	9606.ENSP00000222214
9606.ENSP00000336712	9606.ENSP00000336712	9606.ENSP00000336712	9606.ENSP00000336712	9606.ENSP00000336712	9606.ENSP00000336712	9606.ENSP00000336712	9606.ENSP00000336712	9606.ENSP00000336712	9606.ENSP00000336712
9606.ENSP00000359385	9606.ENSP00000359385	9606.ENSP00000359385	9606.ENSP00000359385	9606.ENSP00000359385	9606.ENSP00000359385	9606.ENSP00000359385	9606.ENSP00000359385	9606.ENSP00000359385	9606.ENSP00000359385
9606.ENSP00000316357	9606.ENSP00000316357	9606.ENSP00000316357	9606.ENSP00000316357	9606.ENSP00000316357	9606.ENSP00000316357	9606.ENSP00000316357	9606.ENSP00000316357	9606.ENSP00000316357	9606.ENSP00000316357
9606.ENSP00000376808	9606.ENSP00000376808	9606.ENSP00000376808	9606.ENSP00000376808	9606.ENSP00000376808	9606.ENSP00000376808	9606.ENSP00000376808	9606.ENSP00000376808	9606.ENSP00000376808	9606.ENSP00000376808
9606.ENSP00000264649	9606.ENSP00000264649	9606.ENSP00000264649	9606.ENSP00000264649	9606.ENSP00000264649	9606.ENSP00000264649	9606.ENSP00000264649	9606.ENSP00000264649	9606.ENSP00000264649	9606.ENSP00000264649
9606.ENSP00000262947	9606.ENSP00000262947	9606.ENSP00000262947	9606.ENSP00000262947	9606.ENSP00000262947	9606.ENSP00000262947	9606.ENSP00000262947	9606.ENSP00000262947	9606.ENSP00000262947	9606.ENSP00000262947
9606.ENSP00000296805	9606.ENSP00000296805	9606.ENSP00000296805	9606.ENSP00000296805	9606.ENSP00000296805	9606.ENSP00000296805	9606.ENSP00000296805	9606.ENSP00000296805	9606.ENSP00000296805	9606.ENSP00000296805
9606.ENSP00000246117	9606.ENSP00000246117	9606.ENSP00000246117	9606.ENSP00000246117	9606.ENSP00000246117	9606.ENSP00000246117	9606.ENSP00000246117	9606.ENSP00000246117	9606.ENSP00000246117	9606.ENSP00000246117
9606.ENSP00000258770	9606.ENSP00000258770	9606.ENSP00000258770	9606.ENSP00000258770	9606.ENSP00000258770	9606.ENSP00000258770	9606.ENSP00000258770	9606.ENSP00000258770	9606.ENSP00000258770	9606.ENSP00000258770
9606.ENSP00000354525	9606.ENSP00000354525	9606.ENSP00000354525	9606.ENSP00000354525	9606.ENSP00000354525	9606.ENSP00000354525	9606.ENSP00000354525	9606.ENSP00000354525	9606.ENSP00000354525	9606.ENSP00000354525
9606.ENSP00000369500	9606.ENSP00000369500	9606.ENSP00000369500	9606.ENSP00000369500	9606.ENSP00000369500	9606.ENSP00000369500	9606.ENSP00000369500	9606.ENSP00000369500	9606.ENSP00000369500	9606.ENSP00000369500
9606.ENSP00000253861	9606.ENSP00000253861	9606.ENSP00000253861	9606.ENSP00000253861	9606.ENSP00000253861	9606.ENSP00000253861	9606.ENSP00000253861	9606.ENSP00000253861	9606.ENSP00000253861	9606.ENSP00000253861
9606.ENSP00000085068	9606.ENSP00000085068	9606.ENSP00000085068	9606.ENSP00000085068	9606.ENSP00000085068	9606.ENSP00000085068	9606.ENSP00000085068	9606.ENSP00000085068	9606.ENSP00000085068	9606.ENSP00000085068
9606.ENSP00000287706	9606.ENSP00000287706	9606.ENSP00000287706	9606.ENSP00000287706	9606.ENSP00000287706	9606.ENSP00000287706	9606.ENSP00000287706	9606.ENSP00000287706	9606.ENSP00000287706	9606.ENSP00000287706
9606.ENSP00000039989	9606.ENSP00000039989	9606.ENSP00000039989	9606.ENSP00000039989	9606.ENSP00000039989	9606.ENSP00000039989	9606.ENSP00000039989	9606.ENSP00000039989	9606.ENSP00000039989	9606.ENSP00000039989
9606.ENSP00000225972	9606.ENSP00000225972	9606.ENSP00000225972	9606.ENSP00000225972	9606.ENSP00000225972	9606.ENSP00000225972	9606.ENSP00000225972	9606.ENSP00000225972	9606.ENSP00000225972	9606.ENSP00000225972
9606.ENSP00000293261	9606.ENSP00000293261	9606.ENSP00000293261	9606.ENSP00000293261	9606.ENSP00000293261	9606.ENSP00000293261	9606.ENSP00000293261	9606.ENSP00000293261	9606.ENSP00000293261	9606.ENSP00000293261
9606.ENSP00000357448	9606.ENSP00000357448	9606.ENSP00000357448	9606.ENSP00000357448	9606.ENSP00000357448	9606.ENSP00000357448	9606.ENSP00000357448	9606.ENSP00000357448	9606.ENSP00000357448	9606.ENSP00000357448
9606.ENSP00000272217	9606.ENSP00000272217	9606.ENSP00000272217	9606.ENSP00000272217	9606.ENSP00000272217	9606.ENSP00000272217	9606.ENSP00000272217	9606.ENSP00000272217	9606.ENSP00000272217	9606.ENSP00000272217
9606.ENSP00000284274	9606.ENSP00000284274	9606.ENSP00000284274	9606.ENSP00000284274	9606.ENSP00000284274	9606.ENSP00000284274	9606.ENSP00000284274	9606.ENSP00000284274	9606.ENSP00000284274	9606.ENSP00000284274
9606.ENSP00000251642	9606.ENSP00000251642	9606.ENSP00000251642	9606.ENSP00000251642	9606.ENSP00000251642	9606.ENSP00000251642	9606.ENSP00000251642	9606.ENSP00000251642	9606.ENSP00000251642	9606.ENSP00000251642
9606.ENSP00000365147	9606.ENSP00000365147	9606.ENSP00000365147	9606.ENSP00000365147	9606.ENSP00000365147	9606.ENSP00000365147	9606.ENSP00000365147	9606.ENSP00000365147	9606.ENSP00000365147	9606.ENSP00000365147
9606.ENSP00000173527	9606.ENSP00000173527	9606.ENSP00000173527	9606.ENSP00000173527	9606.ENSP00000173527	9606.ENSP00000173527	9606.ENSP00000173527	9606.ENSP00000173527	9606.ENSP00000173527	9606.ENSP00000173527
9606.ENSP00000261942	9606.ENSP00000261942	9606.ENSP00000261942	9606.ENSP00000261942	9606.ENSP00000261942	9606.ENSP00000261942	9606.ENSP00000261942	9606.ENSP00000261942	9606.ENSP00000261942	9606.ENSP00000261942
9606.ENSP00000471455	9606.ENSP00000471455	9606.ENSP00000471455	9606.ENSP00000471455	9606.ENSP00000471455	9606.ENSP00000471455	9606.ENSP00000471455	9606.ENSP00000471455	9606.ENSP00000471455	9606.ENSP00000471455
9606.ENSP00000261965	9606.ENSP00000261965	9606.ENSP00000261965	9606.ENSP00000261965	9606.ENSP00000261965	9606.ENSP00000261965	9606.ENSP00000261965	9606.ENSP00000261965	9606.ENSP00000261965	9606.ENSP00000261965
9606.ENSP00000349181	9606.ENSP00000349181	9606.ENSP00000349181	9606.ENSP00000349181	9606.ENSP00000349181	9606.ENSP00000349181	9606.ENSP00000349181	9606.ENSP00000349181	9606.ENSP00000349181	9606.ENSP00000349181
9606.ENSP00000308275	9606.ENSP00000308275	9606.ENSP00000308275	9606.ENSP00000308275	9606.ENSP00000308275	9606.ENSP00000308275	9606.ENSP00000308275	9606.ENSP00000308275	9606.ENSP00000308275	9606.ENSP00000308275
9606.ENSP00000185150	9606.ENSP00000185150	9606.ENSP00000185150	9606.ENSP00000185150	9606.ENSP00000185150	9606.ENSP00000185150	9606.ENSP00000185150	9606.ENSP00000185150	9606.ENSP00000185150	9606.ENSP00000185150
9606.ENSP00000265295	9606.ENSP00000265295	9606.ENSP00000265295	9606.ENSP00000265295	9606.ENSP00000265295	9606.ENSP00000265295	9606.ENSP00000265295	9606.ENSP00000265295	9606.ENSP00000265295	9606.ENSP00000265295
9606.ENSP00000361800	9606.ENSP00000361800	9606.ENSP00000361800	9606.ENSP00000361800	9606.ENSP00000361800	9606.ENSP00000361800	9606.ENSP00000361800	9606.ENSP00000361800	9606.ENSP00000361800	9606.ENSP00000361800
9606.ENSP00000262375	9606.ENSP00000262375	9606.ENSP00000262375	9606.ENSP00000262375	9606.ENSP00000262375	9606.ENSP00000262375	9606.ENSP00000262375	9606.ENSP00000262375	9606.ENSP00000262375	9606.ENSP00000262375
9606.ENSP00000477310	9606.ENSP00000477310	9606.ENSP00000477310	9606.ENSP00000477310	9606.ENSP00000477310	9606.ENSP00000477310	9606.ENSP00000477310	9606.ENSP00000477310	9606.ENSP00000477310	9606.ENSP00000477310
9606.ENSP00000385790	9606.ENSP00000385790	9606.ENSP00000385790	9606.ENSP00000385790	9606.ENSP00000385790	9606.ENSP00000385790	9606.ENSP00000385790	9606.ENSP00000385790	9606.ENSP00000385790	9606.ENSP00000385790
9606.ENSP00000215904	9606.ENSP00000215904	9606.ENSP00000215904	9606.ENSP00000215904	9606.ENSP00000215904	9606.ENSP00000215904	9606.ENSP00000215904	9606.ENSP00000215904	9606.ENSP00000215904	9606.ENSP00000215904
9606.ENSP00000292782	9606.ENSP00000292782	9606.ENSP00000292782	9606.ENSP00000292782	9606.ENSP00000292782	9606.ENSP00000292782	9606.ENSP00000292782	9606.ENSP00000292782	9606.ENSP00000292782	9606.ENSP00000292782
9606.ENSP00000233379	9606.ENSP00000233379	9606.ENSP00000233379	9606.ENSP00000233379	9606.ENSP00000233379	9606.ENSP00000233379	9606.ENSP00000233379	9606.ENSP00000233379	9606.ENSP00000233379	9606.ENSP00000233379
9606.ENSP00000421380	9606.ENSP00000421380	9606.ENSP00000421380	9606.ENSP00000421380	9606.ENSP00000421380	9606.ENSP00000421380	9606.ENSP00000421380	9606.ENSP00000421380	9606.ENSP00000421380	9606.ENSP00000421380
9606.ENSP00000406885	9606.ENSP00000406885	9606.ENSP00000406885	9606.ENSP00000406885	9606.ENSP00000406885	9606.ENSP00000406885	9606.ENSP00000406885	9606.ENSP00000406885	9606.ENSP00000406885	9606.ENSP00000406885
9606.ENSP00000350949	9606.ENSP00000350949	9606.ENSP00000350949	9606.ENSP00000350949	9606.ENSP00000350949	9606.ENSP00000350949	9606.ENSP00000350949	9606.ENSP00000350949	9606.ENSP00000350949	9606.ENSP00000350949
9606.ENSP00000309644	9606.ENSP00000309644	9606.ENSP00000309644	9606.ENSP00000309644	9606.ENSP00000309644	9606.ENSP00000309644	9606.ENSP00000309644	9606.ENSP00000309644	9606.ENSP00000309644	9606.ENSP00000309644
9606.ENSP00000420065	9606.ENSP00000420065	9606.ENSP00000420065	9606.ENSP00000420065	9606.ENSP00000420065	9606.ENSP00000420065	9606.ENSP00000420065	9606.ENSP00000420065	9606.ENSP00000420065	9606.ENSP00000420065
9606.ENSP00000358840	9606.ENSP00000358840	9606.ENSP00000358840	9606.ENSP00000358840	9606.ENSP00000358840	9606.ENSP00000358840	9606.ENSP00000358840	9606.ENSP00000358840	9606.ENSP00000358840	9606.ENSP00000358840
9606.ENSP00000318982	9606.ENSP00000318982	9606.ENSP00000318982	9606.ENSP00000318982	9606.ENSP00000318982	9606.ENSP00000318982	9606.ENSP00000318982	9606.ENSP00000318982	9606.ENSP00000318982	9606.ENSP00000318982
9606.ENSP00000245255	9606.ENSP00000245255	9606.ENSP00000245255	9606.ENSP00000245255	9606.ENSP00000245255	9606.ENSP00000245255	9606.ENSP00000245255	9606.ENSP00000245255	9606.ENSP00000245255	9606.ENSP00000245255
9606.ENSP00000356846	9606.ENSP00000356846	9606.ENSP00000356846	9606.ENSP00000356846	9606.ENSP00000356846	9606.ENSP00000356846	9606.ENSP00000356846	9606.ENSP00000356846	9606.ENSP00000356846	9606.ENSP00000356846
9606.ENSP00000312634	9606.ENSP00000312634	9606.ENSP00000312634	9606.ENSP00000312634	9606.ENSP00000312634	9606.ENSP00000312634	9606.ENSP00000312634	9606.ENSP00000312634	9606.ENSP00000312634	9606.ENSP00000312634
9606.ENSP00000360664	9606.ENSP00000360664	9606.ENSP00000360664	9606.ENSP00000360664	9606.ENSP00000360664	9606.ENSP00000360664	9606.ENSP00000360664	9606.ENSP00000360664	9606.ENSP00000360664	9606.ENSP00000360664
9606.ENSP00000433146	9606.ENSP00000433146	9606.ENSP00000433146	9606.ENSP00000433146	9606.ENSP00000433146	9606.ENSP00000433146	9606.ENSP00000433146	9606.ENSP00000433146	9606.ENSP00000433146	9606.ENSP00000433146
9606.ENSP00000325548	9606.ENSP00000325548	9606.ENSP00000325548	9606.ENSP00000325548	9606.ENSP00000325548	9606.ENSP00000325548	9606.ENSP00000325548	9606.ENSP00000325548	9606.ENSP00000325548	9606.ENSP00000325548
9606.ENSP00000360054	9606.ENSP00000360054	9606.ENSP00000360054	9606.ENSP00000360054	9606.ENSP00000360054	9606.ENSP00000360054	9606.ENSP00000360054	9606.ENSP00000360054	9606.ENSP00000360054	9606.ENSP00000360054
9606.ENSP00000340505	9606.ENSP00000340505	9606.ENSP00000340505	9606.ENSP00000340505	9606.ENSP00000340505	9606.ENSP00000340505	9606.ENSP00000340505	9606.ENSP00000340505	9606.ENSP00000340505	9606.ENSP00000340505
9606.ENSP00000296513	9606.ENSP00000296513	9606.ENSP00000296513	9606.ENSP00000296513	9606.ENSP00000296513	9606.ENSP00000296513	9606.ENSP00000296513	9606.ENSP00000296513	9606.ENSP00000296513	9606.ENSP00000296513
9606.ENSP00000301295	9606.ENSP00000301295	9606.ENSP00000301295	9606.ENSP00000301295	9606.ENSP00000301295	9606.ENSP00000301295	9606.ENSP00000301295	9606.ENSP00000301295	9606.ENSP00000301295	9606.ENSP00000301295
9606.ENSP00000255152	9606.ENSP00000255152	9606.ENSP00000255152	9606.ENSP00000255152	9606.ENSP00000255152	9606.ENSP00000255152	9606.ENSP00000255152	9606.ENSP00000255152	9606.ENSP00000255152	9606.ENSP00000255152
9606.ENSP00000377428	9606.ENSP00000377428	9606.ENSP00000377428	9606.ENSP00000377428	9606.ENSP00000377428	9606.ENSP00000377428	9606.ENSP00000377428	9606.ENSP00000377428	9606.ENSP00000377428	9606.ENSP00000377428
9606.ENSP00000386186	9606.ENSP00000386186	9606.ENSP00000386186	9606.ENSP00000386186	9606.ENSP00000386186	9606.ENSP00000386186	9606.ENSP00000386186	9606.ENSP00000386186	9606.ENSP00000386186	9606.ENSP00000386186
9606.ENSP00000245615	9606.ENSP00000245615	9606.ENSP00000245615	9606.ENSP00000245615	9606.ENSP00000245615	9606.ENSP00000245615	9606.ENSP00000245615	9606.ENSP00000245615	9606.ENSP00000245615	9606.ENSP00000245615
9606.ENSP00000354742	9606.ENSP00000354742	9606.ENSP00000354742	9606.ENSP00000354742	9606.ENSP00000354742	9606.ENSP00000354742	9606.ENSP00000354742	9606.ENSP00000354742	9606.ENSP00000354742	9606.ENSP00000354742
9606.ENSP00000345968	9606.ENSP00000345968	9606.ENSP00000345968	9606.ENSP00000345968	9606.ENSP00000345968	9606.ENSP00000345968	9606.ENSP00000345968	9606.ENSP00000345968	9606.ENSP00000345968	9606.ENSP00000345968
9606.ENSP00000389466	9606.ENSP00000389466	9606.ENSP00000389466	9606.ENSP00000389466	9606.ENSP00000389466	9606.ENSP00000389466	9606.ENSP00000389466	9606.ENSP00000389466	9606.ENSP00000389466	9606.ENSP00000389466
9606.ENSP00000276893	9606.ENSP00000276893	9606.ENSP00000276893	9606.ENSP00000276893	9606.ENSP00000276893	9606.ENSP00000276893	9606.ENSP00000276893	9606.ENSP00000276893	9606.ENSP00000276893	9606.ENSP00000276893
9606.ENSP00000383199	9606.ENSP00000383199	9606.ENSP00000383199	9606.ENSP00000383199	9606.ENSP00000383199	9606.ENSP00000383199	9606.ENSP00000383199	9606.ENSP00000383199	9606.ENSP00000383199	9606.ENSP00000383199
9606.ENSP00000241051	9606.ENSP00000241051	9606.ENSP00000241051	9606.ENSP00000241051	9606.ENSP00000241051	9606.ENSP00000241051	9606.ENSP00000241051	9606.ENSP00000241051	9606.ENSP00000241051	9606.ENSP00000241051
9606.ENSP00000299138	9606.ENSP00000299138	9606.ENSP00000299138	9606.ENSP00000299138	9606.ENSP00000299138	9606.ENSP00000299138	9606.ENSP00000299138	9606.ENSP00000299138	9606.ENSP00000299138	9606.ENSP00000299138
9606.ENSP00000419038	9606.ENSP00000419038	9606.ENSP00000419038	9606.ENSP00000419038	9606.ENSP00000419038	9606.ENSP00000419038	9606.ENSP00000419038	9606.ENSP00000419038	9606.ENSP00000419038	9606.ENSP00000419038
9606.ENSP00000239690	9606.ENSP00000239690	9606.ENSP00000239690	9606.ENSP00000239690	9606.ENSP00000239690	9606.ENSP00000239690	9606.ENSP00000239690	9606.ENSP00000239690	9606.ENSP00000239690	9606.ENSP00000239690
9606.ENSP00000309430	9606.ENSP00000309430	9606.ENSP00000309430	9606.ENSP00000309430	9606.ENSP00000309430	9606.ENSP00000309430	9606.ENSP00000309430	9606.ENSP00000309430	9606.ENSP00000309430	9606.ENSP00000309430
9606.ENSP00000308032	9606.ENSP00000308032	9606.ENSP00000308032	9606.ENSP00000308032	9606.ENSP00000308032	9606.ENSP00000308032	9606.ENSP00000308032	9606.ENSP00000308032	9606.ENSP00000308032	9606.ENSP00000308032
9606.ENSP00000378402	9606.ENSP00000378402	9606.ENSP00000378402	9606.ENSP00000378402	9606.ENSP00000378402	9606.ENSP00000378402	9606.ENSP00000378402	9606.ENSP00000378402	9606.ENSP00000378402	9606.ENSP00000378402
9606.ENSP00000368964	9606.ENSP00000368964	9606.ENSP00000368964	9606.ENSP00000368964	9606.ENSP00000368964	9606.ENSP00000368964	9606.ENSP00000368964	9606.ENSP00000368964	9606.ENSP00000368964	9606.ENSP00000368964
9606.ENSP00000412698	9606.ENSP00000412698	9606.ENSP00000412698	9606.ENSP00000412698	9606.ENSP00000412698	9606.ENSP00000412698	9606.ENSP00000412698	9606.ENSP00000412698	9606.ENSP00000412698	9606.ENSP00000412698
9606.ENSP00000479617	9606.ENSP00000479617	9606.ENSP00000479617	9606.ENSP00000479617	9606.ENSP00000479617	9606.ENSP00000479617	9606.ENSP00000479617	9606.ENSP00000479617	9606.ENSP00000479617	9606.ENSP00000479617
9606.ENSP00000279168	9606.ENSP00000279168	9606.ENSP00000279168	9606.ENSP00000279168	9606.ENSP00000279168	9606.ENSP00000279168	9606.ENSP00000279168	9606.ENSP00000279168	9606.ENSP00000279168	9606.ENSP00000279168
9606.ENSP00000260385	9606.ENSP00000260385	9606.ENSP00000260385	9606.ENSP00000260385	9606.ENSP00000260385	9606.ENSP00000260385	9606.ENSP00000260385	9606.ENSP00000260385	9606.ENSP00000260385	9606.ENSP00000260385
9606.ENSP00000259457	9606.ENSP00000259457	9606.ENSP00000259457	9606.ENSP00000259457	9606.ENSP00000259457	9606.ENSP00000259457	9606.ENSP00000259457	9606.ENSP00000259457	9606.ENSP00000259457	9606.ENSP00000259457
9606.ENSP00000363400	9606.ENSP00000363400	9606.ENSP00000363400	9606.ENSP00000363400	9606.ENSP00000363400	9606.ENSP00000363400	9606.ENSP00000363400	9606.ENSP00000363400	9606.ENSP00000363400	9606.ENSP00000363400
9606.ENSP00000418770	9606.ENSP00000418770	9606.ENSP00000418770	9606.ENSP00000418770	9606.ENSP00000418770	9606.ENSP00000418770	9606.ENSP00000418770	9606.ENSP00000418770	9606.ENSP00000418770	9606.ENSP00000418770
9606.ENSP00000256637	9606.ENSP00000256637	9606.ENSP00000256637	9606.ENSP00000256637	9606.ENSP00000256637	9606.ENSP00000256637	9606.ENSP00000256637	9606.ENSP00000256637	9606.ENSP00000256637	9606.ENSP00000256637
9606.ENSP00000347872	9606.ENSP00000347872	9606.ENSP00000347872	9606.ENSP00000347872	9606.ENSP00000347872	9606.ENSP00000347872	9606.ENSP00000347872	9606.ENSP00000347872	9606.ENSP00000347872	9606.ENSP00000347872
9606.ENSP00000355599	9606.ENSP00000355599	9606.ENSP00000355599	9606.ENSP00000355599	9606.ENSP00000355599	9606.ENSP00000355599	9606.ENSP00000355599	9606.ENSP00000355599	9606.ENSP00000355599	9606.ENSP00000355599
9606.ENSP00000418669	9606.ENSP00000418669	9606.ENSP00000418669	9606.ENSP00000418669	9606.ENSP00000418669	9606.ENSP00000418669	9606.ENSP00000418669	9606.ENSP00000418669	9606.ENSP00000418669	9606.ENSP00000418669
9606.ENSP00000356953	9606.ENSP00000356953	9606.ENSP00000356953	9606.ENSP00000356953	9606.ENSP00000356953	9606.ENSP00000356953	9606.ENSP00000356953	9606.ENSP00000356953	9606.ENSP00000356953	9606.ENSP00000356953
9606.ENSP00000335632	9606.ENSP00000335632	9606.ENSP00000335632	9606.ENSP00000335632	9606.ENSP00000335632	9606.ENSP00000335632	9606.ENSP00000335632	9606.ENSP00000335632	9606.ENSP00000335632	9606.ENSP00000335632
9606.ENSP00000361298	9606.ENSP00000361298	9606.ENSP00000361298	9606.ENSP00000361298	9606.ENSP00000361298	9606.ENSP00000361298	9606.ENSP00000361298	9606.ENSP00000361298	9606.ENSP00000361298	9606.ENSP00000361298
9606.ENSP00000385452	9606.ENSP00000385452	9606.ENSP00000385452	9606.ENSP00000385452	9606.ENSP00000385452	9606.ENSP00000385452	9606.ENSP00000385452	9606.ENSP00000385452	9606.ENSP00000385452	9606.ENSP00000385452
9606.ENSP00000168216	9606.ENSP00000168216	9606.ENSP00000168216	9606.ENSP00000168216	9606.ENSP00000168216	9606.ENSP00000168216	9606.ENSP00000168216	9606.ENSP00000168216	9606.ENSP00000168216	9606.ENSP00000168216
9606.ENSP00000233535	9606.ENSP00000233535	9606.ENSP00000233535	9606.ENSP00000233535	9606.ENSP00000233535	9606.ENSP00000233535	9606.ENSP00000233535	9606.ENSP00000233535	9606.ENSP00000233535	9606.ENSP00000233535
9606.ENSP00000369915	9606.ENSP00000369915	9606.ENSP00000369915	9606.ENSP00000369915	9606.ENSP00000369915	9606.ENSP00000369915	9606.ENSP00000369915	9606.ENSP00000369915	9606.ENSP00000369915	9606.ENSP00000369915
9606.ENSP00000482639	9606.ENSP00000482639	9606.ENSP00000482639	9606.ENSP00000482639	9606.ENSP00000482639	9606.ENSP00000482639	9606.ENSP00000482639	9606.ENSP00000482639	9606.ENSP00000482639	9606.ENSP00000482639
9606.ENSP00000324628	9606.ENSP00000324628	9606.ENSP00000324628	9606.ENSP00000324628	9606.ENSP00000324628	9606.ENSP00000324628	9606.ENSP00000324628	9606.ENSP00000324628	9606.ENSP00000324628	9606.ENSP00000324628
9606.ENSP00000216185	9606.ENSP00000216185	9606.ENSP00000216185	9606.ENSP00000216185	9606.ENSP00000216185	9606.ENSP00000216185	9606.ENSP00000216185	9606.ENSP00000216185	9606.ENSP00000216185	9606.ENSP00000216185
9606.ENSP00000308334	9606.ENSP00000308334	9606.ENSP00000308334	9606.ENSP00000308334	9606.ENSP00000308334	9606.ENSP00000308334	9606.ENSP00000308334	9606.ENSP00000308334	9606.ENSP00000308334	9606.ENSP00000308334
9606.ENSP00000365567	9606.ENSP00000365567	9606.ENSP00000365567	9606.ENSP00000365567	9606.ENSP00000365567	9606.ENSP00000365567	9606.ENSP00000365567	9606.ENSP00000365567	9606.ENSP00000365567	9606.ENSP00000365567
9606.ENSP00000258091	9606.ENSP00000258091	9606.ENSP00000258091	9606.ENSP00000258091	9606.ENSP00000258091	9606.ENSP00000258091	9606.ENSP00000258091	9606.ENSP00000258091	9606.ENSP00000258091	9606.ENSP00000258091
9606.ENSP00000369981	9606.ENSP00000369981	9606.ENSP00000369981	9606.ENSP00000369981	9606.ENSP00000369981	9606.ENSP00000369981	9606.ENSP00000369981	9606.ENSP00000369981	9606.ENSP00000369981	9606.ENSP00000369981
9606.ENSP00000418009	9606.ENSP00000418009	9606.ENSP00000418009	9606.ENSP00000418009	9606.ENSP00000418009	9606.ENSP00000418009	9606.ENSP00000418009	9606.ENSP00000418009	9606.ENSP00000418009	9606.ENSP00000418009
9606.ENSP00000288699	9606.ENSP00000288699	9606.ENSP00000288699	9606.ENSP00000288699	9606.ENSP00000288699	9606.ENSP00000288699	9606.ENSP00000288699	9606.ENSP00000288699	9606.ENSP00000288699	9606.ENSP00000288699
9606.ENSP00000216121	9606.ENSP00000216121	9606.ENSP00000216121	9606.ENSP00000216121	9606.ENSP00000216121	9606.ENSP00000216121	9606.ENSP00000216121	9606.ENSP00000216121	9606.ENSP00000216121	9606.ENSP00000216121
9606.ENSP00000345361	9606.ENSP00000345361	9606.ENSP00000345361	9606.ENSP00000345361	9606.ENSP00000345361	9606.ENSP00000345361	9606.ENSP00000345361	9606.ENSP00000345361	9606.ENSP00000345361	9606.ENSP00000345361
9606.ENSP00000270517	9606.ENSP00000270517	9606.ENSP00000270517	9606.ENSP00000270517	9606.ENSP00000270517	9606.ENSP00000270517	9606.ENSP00000270517	9606.ENSP00000270517	9606.ENSP00000270517	9606.ENSP00000270517
9606.ENSP00000235090	9606.ENSP00000235090	9606.ENSP00000235090	9606.ENSP00000235090	9606.ENSP00000235090	9606.ENSP00000235090	9606.ENSP00000235090	9606.ENSP00000235090	9606.ENSP00000235090	9606.ENSP00000235090
9606.ENSP00000388909	9606.ENSP00000388909	9606.ENSP00000388909	9606.ENSP00000388909	9606.ENSP00000388909	9606.ENSP00000388909	9606.ENSP00000388909	9606.ENSP00000388909	9606.ENSP00000388909	9606.ENSP00000388909
9606.ENSP00000366939	9606.ENSP00000366939	9606.ENSP00000366939	9606.ENSP00000366939	9606.ENSP00000366939	9606.ENSP00000366939	9606.ENSP00000366939	9606.ENSP00000366939	9606.ENSP00000366939	9606.ENSP00000366939
9606.ENSP00000250101	9606.ENSP00000250101	9606.ENSP00000250101	9606.ENSP00000250101	9606.ENSP00000250101	9606.ENSP00000250101	9606.ENSP00000250101	9606.ENSP00000250101	9606.ENSP00000250101	9606.ENSP00000250101
9606.ENSP00000253794	9606.ENSP00000253794	9606.ENSP00000253794	9606.ENSP00000253794	9606.ENSP00000253794	9606.ENSP00000253794	9606.ENSP00000253794	9606.ENSP00000253794	9606.ENSP00000253794	9606.ENSP00000253794
9606.ENSP00000312250	9606.ENSP00000312250	9606.ENSP00000312250	9606.ENSP00000312250	9606.ENSP00000312250	9606.ENSP00000312250	9606.ENSP00000312250	9606.ENSP00000312250	9606.ENSP00000312250	9606.ENSP00000312250
9606.ENSP00000274311	9606.ENSP00000274311	9606.ENSP00000274311	9606.ENSP00000274311	9606.ENSP00000274311	9606.ENSP00000274311	9606.ENSP00000274311	9606.ENSP00000274311	9606.ENSP00000274311	9606.ENSP00000274311
9606.ENSP00000482445	9606.ENSP00000482445	9606.ENSP00000482445	9606.ENSP00000482445	9606.ENSP00000482445	9606.ENSP00000482445	9606.ENSP00000482445	9606.ENSP00000482445	9606.ENSP00000482445	9606.ENSP00000482445
9606.ENSP00000262455	9606.ENSP00000262455	9606.ENSP00000262455	9606.ENSP00000262455	9606.ENSP00000262455	9606.ENSP00000262455	9606.ENSP00000262455	9606.ENSP00000262455	9606.ENSP00000262455	9606.ENSP00000262455
9606.ENSP00000258083	9606.ENSP00000258083	9606.ENSP00000258083	9606.ENSP00000258083	9606.ENSP00000258083	9606.ENSP00000258083	9606.ENSP00000258083	9606.ENSP00000258083	9606.ENSP00000258083	9606.ENSP00000258083
9606.ENSP00000258975	9606.ENSP00000258975	9606.ENSP00000258975	9606.ENSP00000258975	9606.ENSP00000258975	9606.ENSP00000258975	9606.ENSP00000258975	9606.ENSP00000258975	9606.ENSP00000258975	9606.ENSP00000258975
9606.ENSP00000238379	9606.ENSP00000238379	9606.ENSP00000238379	9606.ENSP00000238379	9606.ENSP00000238379	9606.ENSP00000238379	9606.ENSP00000238379	9606.ENSP00000238379	9606.ENSP00000238379	9606.ENSP00000238379
9606.ENSP00000361926	9606.ENSP00000361926	9606.ENSP00000361926	9606.ENSP00000361926	9606.ENSP00000361926	9606.ENSP00000361926	9606.ENSP00000361926	9606.ENSP00000361926	9606.ENSP00000361926	9606.ENSP00000361926
9606.ENSP00000262374	9606.ENSP00000262374	9606.ENSP00000262374	9606.ENSP00000262374	9606.ENSP00000262374	9606.ENSP00000262374	9606.ENSP00000262374	9606.ENSP00000262374	9606.ENSP00000262374	9606.ENSP00000262374
9606.ENSP00000288607	9606.ENSP00000288607	9606.ENSP00000288607	9606.ENSP00000288607	9606.ENSP00000288607	9606.ENSP00000288607	9606.ENSP00000288607	9606.ENSP00000288607	9606.ENSP00000288607	9606.ENSP00000288607
9606.ENSP00000264389	9606.ENSP00000264389	9606.ENSP00000264389	9606.ENSP00000264389	9606.ENSP00000264389	9606.ENSP00000264389	9606.ENSP00000264389	9606.ENSP00000264389	9606.ENSP00000264389	9606.ENSP00000264389
9606.ENSP00000303992	9606.ENSP00000303992	9606.ENSP00000303992	9606.ENSP00000303992	9606.ENSP00000303992	9606.ENSP00000303992	9606.ENSP00000303992	9606.ENSP00000303992	9606.ENSP00000303992	9606.ENSP00000303992
9606.ENSP00000360483	9606.ENSP00000360483	9606.ENSP00000360483	9606.ENSP00000360483	9606.ENSP00000360483	9606.ENSP00000360483	9606.ENSP00000360483	9606.ENSP00000360483	9606.ENSP00000360483	9606.ENSP00000360483
9606.ENSP00000424381	9606.ENSP00000424381	9606.ENSP00000424381	9606.ENSP00000424381	9606.ENSP00000424381	9606.ENSP00000424381	9606.ENSP00000424381	9606.ENSP00000424381	9606.ENSP00000424381	9606.ENSP00000424381
9606.ENSP00000323076	9606.ENSP00000323076	9606.ENSP00000323076	9606.ENSP00000323076	9606.ENSP00000323076	9606.ENSP00000323076	9606.ENSP00000323076	9606.ENSP00000323076	9606.ENSP00000323076	9606.ENSP00000323076
9606.ENSP00000296424	9606.ENSP00000296424	9606.ENSP00000296424	9606.ENSP00000296424	9606.ENSP00000296424	9606.ENSP00000296424	9606.ENSP00000296424	9606.ENSP00000296424	9606.ENSP00000296424	9606.ENSP00000296424
9606.ENSP00000361603	9606.ENSP00000361603	9606.ENSP00000361603	9606.ENSP00000361603	9606.ENSP00000361603	9606.ENSP00000361603	9606.ENSP00000361603	9606.ENSP00000361603	9606.ENSP00000361603	9606.ENSP00000361603
9606.ENSP00000380661	9606.ENSP00000380661	9606.ENSP00000380661	9606.ENSP00000380661	9606.ENSP00000380661	9606.ENSP00000380661	9606.ENSP00000380661	9606.ENSP00000380661	9606.ENSP00000380661	9606.ENSP00000380661
9606.ENSP00000263702	9606.ENSP00000263702	9606.ENSP00000263702	9606.ENSP00000263702	9606.ENSP00000263702	9606.ENSP00000263702	9606.ENSP00000263702	9606.ENSP00000263702	9606.ENSP00000263702	9606.ENSP00000263702
9606.ENSP00000227525	9606.ENSP00000227525	9606.ENSP00000227525	9606.ENSP00000227525	9606.ENSP00000227525	9606.ENSP00000227525	9606.ENSP00000227525	9606.ENSP00000227525	9606.ENSP00000227525	9606.ENSP00000227525
9606.ENSP00000308258	9606.ENSP00000308258	9606.ENSP00000308258	9606.ENSP00000308258	9606.ENSP00000308258	9606.ENSP00000308258	9606.ENSP00000308258	9606.ENSP00000308258	9606.ENSP00000308258	9606.ENSP00000308258
9606.ENSP00000330945	9606.ENSP00000330945	9606.ENSP00000330945	9606.ENSP00000330945	9606.ENSP00000330945	9606.ENSP00000330945	9606.ENSP00000330945	9606.ENSP00000330945	9606.ENSP00000330945	9606.ENSP00000330945
9606.ENSP00000359170	9606.ENSP00000359170	9606.ENSP00000359170	9606.ENSP00000359170	9606.ENSP00000359170	9606.ENSP00000359170	9606.ENSP00000359170	9606.ENSP00000359170	9606.ENSP00000359170	9606.ENSP00000359170
9606.ENSP00000365426	9606.ENSP00000365426	9606.ENSP00000365426	9606.ENSP00000365426	9606.ENSP00000365426	9606.ENSP00000365426	9606.ENSP00000365426	9606.ENSP00000365426	9606.ENSP00000365426	9606.ENSP00000365426
9606.ENSP00000356015	9606.ENSP00000356015	9606.ENSP00000356015	9606.ENSP00000356015	9606.ENSP00000356015	9606.ENSP00000356015	9606.ENSP00000356015	9606.ENSP00000356015	9606.ENSP00000356015	9606.ENSP00000356015
9606.ENSP00000398722	9606.ENSP00000398722	9606.ENSP00000398722	9606.ENSP00000398722	9606.ENSP00000398722	9606.ENSP00000398722	9606.ENSP00000398722	9606.ENSP00000398722	9606.ENSP00000398722	9606.ENSP00000398722
9606.ENSP00000279068	9606.ENSP00000279068	9606.ENSP00000279068	9606.ENSP00000279068	9606.ENSP00000279068	9606.ENSP00000279068	9606.ENSP00000279068	9606.ENSP00000279068	9606.ENSP00000279068	9606.ENSP00000279068
9606.ENSP00000259667	9606.ENSP00000259667	9606.ENSP00000259667	9606.ENSP00000259667	9606.ENSP00000259667	9606.ENSP00000259667	9606.ENSP00000259667	9606.ENSP00000259667	9606.ENSP00000259667	9606.ENSP00000259667
9606.ENSP00000480836	9606.ENSP00000480836	9606.ENSP00000480836	9606.ENSP00000480836	9606.ENSP00000480836	9606.ENSP00000480836	9606.ENSP00000480836	9606.ENSP00000480836	9606.ENSP00000480836	9606.ENSP00000480836
9606.ENSP00000388996	9606.ENSP00000388996	9606.ENSP00000388996	9606.ENSP00000388996	9606.ENSP00000388996	9606.ENSP00000388996	9606.ENSP00000388996	9606.ENSP00000388996	9606.ENSP00000388996	9606.ENSP00000388996
9606.ENSP00000348132	9606.ENSP00000348132	9606.ENSP00000348132	9606.ENSP00000348132	9606.ENSP00000348132	9606.ENSP00000348132	9606.ENSP00000348132	9606.ENSP00000348132	9606.ENSP00000348132	9606.ENSP00000348132
9606.ENSP00000417229	9606.ENSP00000417229	9606.ENSP00000417229	9606.ENSP00000417229	9606.ENSP00000417229	9606.ENSP00000417229	9606.ENSP00000417229	9606.ENSP00000417229	9606.ENSP00000417229	9606.ENSP00000417229
9606.ENSP00000370372	9606.ENSP00000370372	9606.ENSP00000370372	9606.ENSP00000370372	9606.ENSP00000370372	9606.ENSP00000370372	9606.ENSP00000370372	9606.ENSP00000370372	9606.ENSP00000370372	9606.ENSP00000370372
9606.ENSP00000354086	9606.ENSP00000354086	9606.ENSP00000354086	9606.ENSP00000354086	9606.ENSP00000354086	9606.ENSP00000354086	9606.ENSP00000354086	9606.ENSP00000354086	9606.ENSP00000354086	9606.ENSP00000354086
9606.ENSP00000306625	9606.ENSP00000306625	9606.ENSP00000306625	9606.ENSP00000306625	9606.ENSP00000306625	9606.ENSP00000306625	9606.ENSP00000306625	9606.ENSP00000306625	9606.ENSP00000306625	9606.ENSP00000306625
9606.ENSP00000261183	9606.ENSP00000261183	9606.ENSP00000261183	9606.ENSP00000261183	9606.ENSP00000261183	9606.ENSP00000261183	9606.ENSP00000261183	9606.ENSP00000261183	9606.ENSP00000261183	9606.ENSP00000261183
9606.ENSP00000341610	9606.ENSP00000341610	9606.ENSP00000341610	9606.ENSP00000341610	9606.ENSP00000341610	9606.ENSP00000341610	9606.ENSP00000341610	9606.ENSP00000341610	9606.ENSP00000341610	9606.ENSP00000341610
9606.ENSP00000323687	9606.ENSP00000323687	9606.ENSP00000323687	9606.ENSP00000323687	9606.ENSP00000323687	9606.ENSP00000323687	9606.ENSP00000323687	9606.ENSP00000323687	9606.ENSP00000323687	9606.ENSP00000323687
9606.ENSP00000272748	9606.ENSP00000272748	9606.ENSP00000272748	9606.ENSP00000272748	9606.ENSP00000272748	9606.ENSP00000272748	9606.ENSP00000272748	9606.ENSP00000272748	9606.ENSP00000272748	9606.ENSP00000272748
9606.ENSP00000246151	9606.ENSP00000246151	9606.ENSP00000246151	9606.ENSP00000246151	9606.ENSP00000246151	9606.ENSP00000246151	9606.ENSP00000246151	9606.ENSP00000246151	9606.ENSP00000246151	9606.ENSP00000246151
9606.ENSP00000450909	9606.ENSP00000450909	9606.ENSP00000450909	9606.ENSP00000450909	9606.ENSP00000450909	9606.ENSP00000450909	9606.ENSP00000450909	9606.ENSP00000450909	9606.ENSP00000450909	9606.ENSP00000450909
9606.ENSP00000434724	9606.ENSP00000434724	9606.ENSP00000434724	9606.ENSP00000434724	9606.ENSP00000434724	9606.ENSP00000434724	9606.ENSP00000434724	9606.ENSP00000434724	9606.ENSP00000434724	9606.ENSP00000434724
9606.ENSP00000386394	9606.ENSP00000386394	9606.ENSP00000386394	9606.ENSP00000386394	9606.ENSP00000386394	9606.ENSP00000386394	9606.ENSP00000386394	9606.ENSP00000386394	9606.ENSP00000386394	9606.ENSP00000386394
9606.ENSP00000302037	9606.ENSP00000302037	9606.ENSP00000302037	9606.ENSP00000302037	9606.ENSP00000302037	9606.ENSP00000302037	9606.ENSP00000302037	9606.ENSP00000302037	9606.ENSP00000302037	9606.ENSP00000302037
9606.ENSP00000306887	9606.ENSP00000306887	9606.ENSP00000306887	9606.ENSP00000306887	9606.ENSP00000306887	9606.ENSP00000306887	9606.ENSP00000306887	9606.ENSP00000306887	9606.ENSP00000306887	9606.ENSP00000306887
9606.ENSP00000302768	9606.ENSP00000302768	9606.ENSP00000302768	9606.ENSP00000302768	9606.ENSP00000302768	9606.ENSP00000302768	9606.ENSP00000302768	9606.ENSP00000302768	9606.ENSP00000302768	9606.ENSP00000302768
9606.ENSP00000281154	9606.ENSP00000281154	9606.ENSP00000281154	9606.ENSP00000281154	9606.ENSP00000281154	9606.ENSP00000281154	9606.ENSP00000281154	9606.ENSP00000281154	9606.ENSP00000281154	9606.ENSP00000281154
9606.ENSP00000310226	9606.ENSP00000310226	9606.ENSP00000310226	9606.ENSP00000310226	9606.ENSP00000310226	9606.ENSP00000310226	9606.ENSP00000310226	9606.ENSP00000310226	9606.ENSP00000310226	9606.ENSP00000310226
9606.ENSP00000366280	9606.ENSP00000366280	9606.ENSP00000366280	9606.ENSP00000366280	9606.ENSP00000366280	9606.ENSP00000366280	9606.ENSP00000366280	9606.ENSP00000366280	9606.ENSP00000366280	9606.ENSP00000366280
9606.ENSP00000310623	9606.ENSP00000310623	9606.ENSP00000310623	9606.ENSP00000310623	9606.ENSP00000310623	9606.ENSP00000310623	9606.ENSP00000310623	9606.ENSP00000310623	9606.ENSP00000310623	9606.ENSP00000310623
9606.ENSP00000369810	9606.ENSP00000369810	9606.ENSP00000369810	9606.ENSP00000369810	9606.ENSP00000369810	9606.ENSP00000369810	9606.ENSP00000369810	9606.ENSP00000369810	9606.ENSP00000369810	9606.ENSP00000369810
9606.ENSP00000264254	9606.ENSP00000264254	9606.ENSP00000264254	9606.ENSP00000264254	9606.ENSP00000264254	9606.ENSP00000264254	9606.ENSP00000264254	9606.ENSP00000264254	9606.ENSP00000264254	9606.ENSP00000264254
9606.ENSP00000351832	9606.ENSP00000351832	9606.ENSP00000351832	9606.ENSP00000351832	9606.ENSP00000351832	9606.ENSP00000351832	9606.ENSP00000351832	9606.ENSP00000351832	9606.ENSP00000351832	9606.ENSP00000351832
9606.ENSP00000343885	9606.ENSP00000343885	9606.ENSP00000343885	9606.ENSP00000343885	9606.ENSP00000343885	9606.ENSP00000343885	9606.ENSP00000343885	9606.ENSP00000343885	9606.ENSP00000343885	9606.ENSP00000343885
9606.ENSP00000312311	9606.ENSP00000312311	9606.ENSP00000312311	9606.ENSP00000312311	9606.ENSP00000312311	9606.ENSP00000312311	9606.ENSP00000312311	9606.ENSP00000312311	9606.ENSP00000312311	9606.ENSP00000312311
9606.ENSP00000363714	9606.ENSP00000363714	9606.ENSP00000363714	9606.ENSP00000363714	9606.ENSP00000363714	9606.ENSP00000363714	9606.ENSP00000363714	9606.ENSP00000363714	9606.ENSP00000363714	9606.ENSP00000363714
9606.ENSP00000262207	9606.ENSP00000262207	9606.ENSP00000262207	9606.ENSP00000262207	9606.ENSP00000262207	9606.ENSP00000262207	9606.ENSP00000262207	9606.ENSP00000262207	9606.ENSP00000262207	9606.ENSP00000262207
9606.ENSP00000361207	9606.ENSP00000361207	9606.ENSP00000361207	9606.ENSP00000361207	9606.ENSP00000361207	9606.ENSP00000361207	9606.ENSP00000361207	9606.ENSP00000361207	9606.ENSP00000361207	9606.ENSP00000361207
9606.ENSP00000306752	9606.ENSP00000306752	9606.ENSP00000306752	9606.ENSP00000306752	9606.ENSP00000306752	9606.ENSP00000306752	9606.ENSP00000306752	9606.ENSP00000306752	9606.ENSP00000306752	9606.ENSP00000306752
9606.ENSP00000393316	9606.ENSP00000393316	9606.ENSP00000393316	9606.ENSP00000393316	9606.ENSP00000393316	9606.ENSP00000393316	9606.ENSP00000393316	9606.ENSP00000393316	9606.ENSP00000393316	9606.ENSP00000393316
9606.ENSP00000217402	9606.ENSP00000217402	9606.ENSP00000217402	9606.ENSP00000217402	9606.ENSP00000217402	9606.ENSP00000217402	9606.ENSP00000217402	9606.ENSP00000217402	9606.ENSP00000217402	9606.ENSP00000217402
9606.ENSP00000364902	9606.ENSP00000364902	9606.ENSP00000364902	9606.ENSP00000364902	9606.ENSP00000364902	9606.ENSP00000364902	9606.ENSP00000364902	9606.ENSP00000364902	9606.ENSP00000364902	9606.ENSP00000364902
9606.ENSP00000217446	9606.ENSP00000217446	9606.ENSP00000217446	9606.ENSP00000217446	9606.ENSP00000217446	9606.ENSP00000217446	9606.ENSP00000217446	9606.ENSP00000217446	9606.ENSP00000217446	9606.ENSP00000217446
9606.ENSP00000295640	9606.ENSP00000295640	9606.ENSP00000295640	9606.ENSP00000295640	9606.ENSP00000295640	9606.ENSP00000295640	9606.ENSP00000295640	9606.ENSP00000295640	9606.ENSP00000295640	9606.ENSP00000295640
9606.ENSP00000364555	9606.ENSP00000364555	9606.ENSP00000364555	9606.ENSP00000364555	9606.ENSP00000364555	9606.ENSP00000364555	9606.ENSP00000364555	9606.ENSP00000364555	9606.ENSP00000364555	9606.ENSP00000364555
9606.ENSP00000295148	9606.ENSP00000295148	9606.ENSP00000295148	9606.ENSP00000295148	9606.ENSP00000295148	9606.ENSP00000295148	9606.ENSP00000295148	9606.ENSP00000295148	9606.ENSP00000295148	9606.ENSP00000295148
9606.ENSP00000005386	9606.ENSP00000005386	9606.ENSP00000005386	9606.ENSP00000005386	9606.ENSP00000005386	9606.ENSP00000005386	9606.ENSP00000005386	9606.ENSP00000005386	9606.ENSP00000005386	9606.ENSP00000005386
9606.ENSP00000322524	9606.ENSP00000322524	9606.ENSP00000322524	9606.ENSP00000322524	9606.ENSP00000322524	9606.ENSP00000322524	9606.ENSP00000322524	9606.ENSP00000322524	9606.ENSP00000322524	9606.ENSP00000322524
9606.ENSP00000443988	9606.ENSP00000443988	9606.ENSP00000443988	9606.ENSP00000443988	9606.ENSP00000443988	9606.ENSP00000443988	9606.ENSP00000443988	9606.ENSP00000443988	9606.ENSP00000443988	9606.ENSP00000443988
9606.ENSP00000246112	9606.ENSP00000246112	9606.ENSP00000246112	9606.ENSP00000246112	9606.ENSP00000246112	9606.ENSP00000246112	9606.ENSP00000246112	9606.ENSP00000246112	9606.ENSP00000246112	9606.ENSP00000246112
9606.ENSP00000354201	9606.ENSP00000354201	9606.ENSP00000354201	9606.ENSP00000354201	9606.ENSP00000354201	9606.ENSP00000354201	9606.ENSP00000354201	9606.ENSP00000354201	9606.ENSP00000354201	9606.ENSP00000354201
9606.ENSP00000312618	9606.ENSP00000312618	9606.ENSP00000312618	9606.ENSP00000312618	9606.ENSP00000312618	9606.ENSP00000312618	9606.ENSP00000312618	9606.ENSP00000312618	9606.ENSP00000312618	9606.ENSP00000312618
9606.ENSP00000277632	9606.ENSP00000277632	9606.ENSP00000277632	9606.ENSP00000277632	9606.ENSP00000277632	9606.ENSP00000277632	9606.ENSP00000277632	9606.ENSP00000277632	9606.ENSP00000277632	9606.ENSP00000277632
9606.ENSP00000378152	9606.ENSP00000378152	9606.ENSP00000378152	9606.ENSP00000378152	9606.ENSP00000378152	9606.ENSP00000378152	9606.ENSP00000378152	9606.ENSP00000378152	9606.ENSP00000378152	9606.ENSP00000378152
9606.ENSP00000248098	9606.ENSP00000248098	9606.ENSP00000248098	9606.ENSP00000248098	9606.ENSP00000248098	9606.ENSP00000248098	9606.ENSP00000248098	9606.ENSP00000248098	9606.ENSP00000248098	9606.ENSP00000248098
9606.ENSP00000359990	9606.ENSP00000359990	9606.ENSP00000359990	9606.ENSP00000359990	9606.ENSP00000359990	9606.ENSP00000359990	9606.ENSP00000359990	9606.ENSP00000359990	9606.ENSP00000359990	9606.ENSP00000359990
9606.ENSP00000316905	9606.ENSP00000316905	9606.ENSP00000316905	9606.ENSP00000316905	9606.ENSP00000316905	9606.ENSP00000316905	9606.ENSP00000316905	9606.ENSP00000316905	9606.ENSP00000316905	9606.ENSP00000316905
9606.ENSP00000258383	9606.ENSP00000258383	9606.ENSP00000258383	9606.ENSP00000258383	9606.ENSP00000258383	9606.ENSP00000258383	9606.ENSP00000258383	9606.ENSP00000258383	9606.ENSP00000258383	9606.ENSP00000258383
9606.ENSP00000362710	9606.ENSP00000362710	9606.ENSP00000362710	9606.ENSP00000362710	9606.ENSP00000362710	9606.ENSP00000362710	9606.ENSP00000362710	9606.ENSP00000362710	9606.ENSP00000362710	9606.ENSP00000362710
9606.ENSP00000269373	9606.ENSP00000269373	9606.ENSP00000269373	9606.ENSP00000269373	9606.ENSP00000269373	9606.ENSP00000269373	9606.ENSP00000269373	9606.ENSP00000269373	9606.ENSP00000269373	9606.ENSP00000269373
9606.ENSP00000361642	9606.ENSP00000361642	9606.ENSP00000361642	9606.ENSP00000361642	9606.ENSP00000361642	9606.ENSP00000361642	9606.ENSP00000361642	9606.ENSP00000361642	9606.ENSP00000361642	9606.ENSP00000361642
9606.ENSP00000221459	9606.ENSP00000221459	9606.ENSP00000221459	9606.ENSP00000221459	9606.ENSP00000221459	9606.ENSP00000221459	9606.ENSP00000221459	9606.ENSP00000221459	9606.ENSP00000221459	9606.ENSP00000221459
9606.ENSP00000264954	9606.ENSP00000264954	9606.ENSP00000264954	9606.ENSP00000264954	9606.ENSP00000264954	9606.ENSP00000264954	9606.ENSP00000264954	9606.ENSP00000264954	9606.ENSP00000264954	9606.ENSP00000264954
9606.ENSP00000356652	9606.ENSP00000356652	9606.ENSP00000356652	9606.ENSP00000356652	9606.ENSP00000356652	9606.ENSP00000356652	9606.ENSP00000356652	9606.ENSP00000356652	9606.ENSP00000356652	9606.ENSP00000356652
9606.ENSP00000362092	9606.ENSP00000362092	9606.ENSP00000362092	9606.ENSP00000362092	9606.ENSP00000362092	9606.ENSP00000362092	9606.ENSP00000362092	9606.ENSP00000362092	9606.ENSP00000362092	9606.ENSP00000362092
9606.ENSP00000288022	9606.ENSP00000288022	9606.ENSP00000288022	9606.ENSP00000288022	9606.ENSP00000288022	9606.ENSP00000288022	9606.ENSP00000288022	9606.ENSP00000288022	9606.ENSP00000288022	9606.ENSP00000288022
9606.ENSP00000272371	9606.ENSP00000272371	9606.ENSP00000272371	9606.ENSP00000272371	9606.ENSP00000272371	9606.ENSP00000272371	9606.ENSP00000272371	9606.ENSP00000272371	9606.ENSP00000272371	9606.ENSP00000272371
9606.ENSP00000385312	9606.ENSP00000385312	9606.ENSP00000385312	9606.ENSP00000385312	9606.ENSP00000385312	9606.ENSP00000385312	9606.ENSP00000385312	9606.ENSP00000385312	9606.ENSP00000385312	9606.ENSP00000385312
9606.ENSP00000320663	9606.ENSP00000320663	9606.ENSP00000320663	9606.ENSP00000320663	9606.ENSP00000320663	9606.ENSP00000320663	9606.ENSP00000320663	9606.ENSP00000320663	9606.ENSP00000320663	9606.ENSP00000320663
9606.ENSP00000306080	9606.ENSP00000306080	9606.ENSP00000306080	9606.ENSP00000306080	9606.ENSP00000306080	9606.ENSP00000306080	9606.ENSP00000306080	9606.ENSP00000306080	9606.ENSP00000306080	9606.ENSP00000306080
9606.ENSP00000343657	9606.ENSP00000343657	9606.ENSP00000343657	9606.ENSP00000343657	9606.ENSP00000343657	9606.ENSP00000343657	9606.ENSP00000343657	9606.ENSP00000343657	9606.ENSP00000343657	9606.ENSP00000343657
9606.ENSP00000248958	9606.ENSP00000248958	9606.ENSP00000248958	9606.ENSP00000248958	9606.ENSP00000248958	9606.ENSP00000248958	9606.ENSP00000248958	9606.ENSP00000248958	9606.ENSP00000248958	9606.ENSP00000248958
9606.ENSP00000260643	9606.ENSP00000260643	9606.ENSP00000260643	9606.ENSP00000260643	9606.ENSP00000260643	9606.ENSP00000260643	9606.ENSP00000260643	9606.ENSP00000260643	9606.ENSP00000260643	9606.ENSP00000260643
9606.ENSP00000417602	9606.ENSP00000417602	9606.ENSP00000417602	9606.ENSP00000417602	9606.ENSP00000417602	9606.ENSP00000417602	9606.ENSP00000417602	9606.ENSP00000417602	9606.ENSP00000417602	9606.ENSP00000417602
9606.ENSP00000260442	9606.ENSP00000260442	9606.ENSP00000260442	9606.ENSP00000260442	9606.ENSP00000260442	9606.ENSP00000260442	9606.ENSP00000260442	9606.ENSP00000260442	9606.ENSP00000260442	9606.ENSP00000260442
9606.ENSP00000360184	9606.ENSP00000360184	9606.ENSP00000360184	9606.ENSP00000360184	9606.ENSP00000360184	9606.ENSP00000360184	9606.ENSP00000360184	9606.ENSP00000360184	9606.ENSP00000360184	9606.ENSP00000360184
9606.ENSP00000217456	9606.ENSP00000217456	9606.ENSP00000217456	9606.ENSP00000217456	9606.ENSP00000217456	9606.ENSP00000217456	9606.ENSP00000217456	9606.ENSP00000217456	9606.ENSP00000217456	9606.ENSP00000217456
9606.ENSP00000263245	9606.ENSP00000263245	9606.ENSP00000263245	9606.ENSP00000263245	9606.ENSP00000263245	9606.ENSP00000263245	9606.ENSP00000263245	9606.ENSP00000263245	9606.ENSP00000263245	9606.ENSP00000263245
9606.ENSP00000378260	9606.ENSP00000378260	9606.ENSP00000378260	9606.ENSP00000378260	9606.ENSP00000378260	9606.ENSP00000378260	9606.ENSP00000378260	9606.ENSP00000378260	9606.ENSP00000378260	9606.ENSP00000378260
9606.ENSP00000349679	9606.ENSP00000349679	9606.ENSP00000349679	9606.ENSP00000349679	9606.ENSP00000349679	9606.ENSP00000349679	9606.ENSP00000349679	9606.ENSP00000349679	9606.ENSP00000349679	9606.ENSP00000349679
9606.ENSP00000409896	9606.ENSP00000409896	9606.ENSP00000409896	9606.ENSP00000409896	9606.ENSP00000409896	9606.ENSP00000409896	9606.ENSP00000409896	9606.ENSP00000409896	9606.ENSP00000409896	9606.ENSP00000409896
9606.ENSP00000356243	9606.ENSP00000356243	9606.ENSP00000356243	9606.ENSP00000356243	9606.ENSP00000356243	9606.ENSP00000356243	9606.ENSP00000356243	9606.ENSP00000356243	9606.ENSP00000356243	9606.ENSP00000356243
9606.ENSP00000368389	9606.ENSP00000368389	9606.ENSP00000368389	9606.ENSP00000368389	9606.ENSP00000368389	9606.ENSP00000368389	9606.ENSP00000368389	9606.ENSP00000368389	9606.ENSP00000368389	9606.ENSP00000368389
9606.ENSP00000337746	9606.ENSP00000337746	9606.ENSP00000337746	9606.ENSP00000337746	9606.ENSP00000337746	9606.ENSP00000337746	9606.ENSP00000337746	9606.ENSP00000337746	9606.ENSP00000337746	9606.ENSP00000337746
9606.ENSP00000230048	9606.ENSP00000230048	9606.ENSP00000230048	9606.ENSP00000230048	9606.ENSP00000230048	9606.ENSP00000230048	9606.ENSP00000230048	9606.ENSP00000230048	9606.ENSP00000230048	9606.ENSP00000230048
9606.ENSP00000333401	9606.ENSP00000333401	9606.ENSP00000333401	9606.ENSP00000333401	9606.ENSP00000333401	9606.ENSP00000333401	9606.ENSP00000333401	9606.ENSP00000333401	9606.ENSP00000333401	9606.ENSP00000333401
9606.ENSP00000337838	9606.ENSP00000337838	9606.ENSP00000337838	9606.ENSP00000337838	9606.ENSP00000337838	9606.ENSP00000337838	9606.ENSP00000337838	9606.ENSP00000337838	9606.ENSP00000337838	9606.ENSP00000337838
9606.ENSP00000424838	9606.ENSP00000424838	9606.ENSP00000424838	9606.ENSP00000424838	9606.ENSP00000424838	9606.ENSP00000424838	9606.ENSP00000424838	9606.ENSP00000424838	9606.ENSP00000424838	9606.ENSP00000424838
9606.ENSP00000377696	9606.ENSP00000377696	9606.ENSP00000377696	9606.ENSP00000377696	9606.ENSP00000377696	9606.ENSP00000377696	9606.ENSP00000377696	9606.ENSP00000377696	9606.ENSP00000377696	9606.ENSP00000377696
9606.ENSP00000323046	9606.ENSP00000323046	9606.ENSP00000323046	9606.ENSP00000323046	9606.ENSP00000323046	9606.ENSP00000323046	9606.ENSP00000323046	9606.ENSP00000323046	9606.ENSP00000323046	9606.ENSP00000323046
9606.ENSP00000427900	9606.ENSP00000427900	9606.ENSP00000427900	9606.ENSP00000427900	9606.ENSP00000427900	9606.ENSP00000427900	9606.ENSP00000427900	9606.ENSP00000427900	9606.ENSP00000427900	9606.ENSP00000427900
9606.ENSP00000261839	9606.ENSP00000261839	9606.ENSP00000261839	9606.ENSP00000261839	9606.ENSP00000261839	9606.ENSP00000261839	9606.ENSP00000261839	9606.ENSP00000261839	9606.ENSP00000261839	9606.ENSP00000261839
9606.ENSP00000398495	9606.ENSP00000398495	9606.ENSP00000398495	9606.ENSP00000398495	9606.ENSP00000398495	9606.ENSP00000398495	9606.ENSP00000398495	9606.ENSP00000398495	9606.ENSP00000398495	9606.ENSP00000398495
9606.ENSP00000362339	9606.ENSP00000362339	9606.ENSP00000362339	9606.ENSP00000362339	9606.ENSP00000362339	9606.ENSP00000362339	9606.ENSP00000362339	9606.ENSP00000362339	9606.ENSP00000362339	9606.ENSP00000362339
9606.ENSP00000210444	9606.ENSP00000210444	9606.ENSP00000210444	9606.ENSP00000210444	9606.ENSP00000210444	9606.ENSP00000210444	9606.ENSP00000210444	9606.ENSP00000210444	9606.ENSP00000210444	9606.ENSP00000210444
9606.ENSP00000380659	9606.ENSP00000380659	9606.ENSP00000380659	9606.ENSP00000380659	9606.ENSP00000380659	9606.ENSP00000380659	9606.ENSP00000380659	9606.ENSP00000380659	9606.ENSP00000380659	9606.ENSP00000380659
9606.ENSP00000209873	9606.ENSP00000209873	9606.ENSP00000209873	9606.ENSP00000209873	9606.ENSP00000209873	9606.ENSP00000209873	9606.ENSP00000209873	9606.ENSP00000209873	9606.ENSP00000209873	9606.ENSP00000209873
9606.ENSP00000251412	9606.ENSP00000251412	9606.ENSP00000251412	9606.ENSP00000251412	9606.ENSP00000251412	9606.ENSP00000251412	9606.ENSP00000251412	9606.ENSP00000251412	9606.ENSP00000251412	9606.ENSP00000251412
9606.ENSP00000278618	9606.ENSP00000278618	9606.ENSP00000278618	9606.ENSP00000278618	9606.ENSP00000278618	9606.ENSP00000278618	9606.ENSP00000278618	9606.ENSP00000278618	9606.ENSP00000278618	9606.ENSP00000278618
9606.ENSP00000285208	9606.ENSP00000285208	9606.ENSP00000285208	9606.ENSP00000285208	9606.ENSP00000285208	9606.ENSP00000285208	9606.ENSP00000285208	9606.ENSP00000285208	9606.ENSP00000285208	9606.ENSP00000285208
9606.ENSP00000247665	9606.ENSP00000247665	9606.ENSP00000247665	9606.ENSP00000247665	9606.ENSP00000247665	9606.ENSP00000247665	9606.ENSP00000247665	9606.ENSP00000247665	9606.ENSP00000247665	9606.ENSP00000247665
9606.ENSP00000341597	9606.ENSP00000341597	9606.ENSP00000341597	9606.ENSP00000341597	9606.ENSP00000341597	9606.ENSP00000341597	9606.ENSP00000341597	9606.ENSP00000341597	9606.ENSP00000341597	9606.ENSP00000341597
[truncated: 464 more rows]

## Sheet: Guo2022_MajAcc
iteration_1	iteration_2	iteration_3	iteration_4	iteration_5	iteration_6	iteration_7	iteration_8	iteration_9	iteration_10
[truncated: 2,356 more rows]

[truncated: 6 more sheets: Guo2022, LocardPauletPhos, martinezvalMousePhos, martinezValMouseProt_LeadAcc, martinezValMouseProt_MajAcc, martinezValMouseProt]
